# Supplementary material for: Immature stages of Palearctic Mecinus species (Coleoptera, Curculionidae, Curculioninae): morphological characters diagnostic at genus and species levels
Source: Zookeys. 2020 Jun 9;939:87–165. doi: 10.3897/zookeys.939.50612 (PMC7297811; doi:10.3897/zookeys.939.50612)
Supplement: XML Treatment for Mecinus [file zookeys.939.50612-treatment1.xml]

<!DOCTYPE tp:taxon-treatment
  PUBLIC "-//TaxonX//DTD Taxonomic Treatment Publishing DTD v0 20100105//EN" "tax-treatment-NSO.dtd">
<tp:taxon-treatment xmlns:tp="http://www.plazi.org/taxpub"><tp:treatment-meta><kwd-group><label>Taxon classification</label><kwd><named-content xmlns:xlink="http://www.w3.org/1999/xlink" content-type="kingdom">Animalia</named-content></kwd><kwd><named-content xmlns:xlink="http://www.w3.org/1999/xlink" content-type="order">Coleoptera</named-content></kwd><kwd><named-content xmlns:xlink="http://www.w3.org/1999/xlink" content-type="family">Curculionidae</named-content></kwd></kwd-group><mixed-citation publication-type="journal"><person-group><name><surname>Gosik</surname><given-names>Rafał</given-names></name><name><surname>Skuhrovec</surname><given-names>Jiří</given-names></name><name><surname>Caldara</surname><given-names>Roberto</given-names></name><name><surname>Toševski</surname><given-names>Ivo</given-names></name></person-group><article-title>Immature stages of Palearctic <italic><tp:taxon-name><tp:taxon-name-part taxon-name-part-type="genus" reg="Mecinus">Mecinus</tp:taxon-name-part></tp:taxon-name></italic> species (<tp:taxon-name><tp:taxon-name-part taxon-name-part-type="order">Coleoptera</tp:taxon-name-part></tp:taxon-name>, <tp:taxon-name><tp:taxon-name-part taxon-name-part-type="family">Curculionidae</tp:taxon-name-part></tp:taxon-name>, <tp:taxon-name><tp:taxon-name-part taxon-name-part-type="subfamily">Curculioninae</tp:taxon-name-part></tp:taxon-name>): morphological characters diagnostic at genus and species levels</article-title><source>Zookeys</source><day>09</day><month>6</month><year>2020</year><volume>939</volume><fpage>87</fpage><lpage>165</lpage><pub-id pub-id-type="doi">10.3897/zookeys.939.50612</pub-id></mixed-citation></tp:treatment-meta><tp:nomenclature><label>Genus</label><tp:taxon-name><object-id xmlns:xlink="http://www.w3.org/1999/xlink" content-type="arpha" xlink:type="simple">F8CBA579-0864-51AC-BF10-2571452C9C66</object-id>
              <tp:taxon-name-part taxon-name-part-type="genus" reg="Mecinus">Mecinus</tp:taxon-name-part>
            </tp:taxon-name><tp:taxon-authority>Germar, 1821</tp:taxon-authority></tp:nomenclature><tp:treatment-sec sec-type="description" id="SECID0ESLBG"><title>Description of the mature larva</title><p><bold>(L3). <italic>Measurements</italic></bold> (in mm). Body length: 1.66–4.75. Body width (metathorax or abdominal segments I–II) 0.37–1.25. Head width: 0.30–0.66.</p><p><bold><italic>Body</italic></bold> distinctly white to yellow. Body curved, slender, rounded in cross section. Setae on body thin, in different colouration, distinctly different in length; piliform, integument often with some asperities. Prothorax slightly smaller than meso- and metathorax. Spiracle placed between the pro- and mesothorax (see e.g., <xref ref-type="bibr" rid="B21">Gosik et al. 2016</xref>). Abdominal segments I–III(VI) of almost equal length, next abdominal segments decreasing gradually to the terminal parts of the body. Abdominal segment X reduced to three or four anal lobes of unequal size. Anus located terminally. Thoracic spiracles uni- or bicameral, eight abdominal spiracles unicameral, all spiracles functional, close to anterior margin of segment. Prothorax with eight to eleven <italic><abbrev xmlns:xlink="http://www.w3.org/1999/xlink" xlink:title="pronotal" id="ABBRID0EIMBG" xlink:type="simple">prns</abbrev></italic>; two <italic><abbrev xmlns:xlink="http://www.w3.org/1999/xlink" xlink:title="pleural" id="ABBRID0ENMBG" xlink:type="simple">ps</abbrev></italic>; and one <italic>eus.</italic> Mesothorax with one <italic><abbrev xmlns:xlink="http://www.w3.org/1999/xlink" xlink:title="prodorsal" id="ABBRID0EUMBG" xlink:type="simple">prs</abbrev></italic>, two or three <italic><abbrev xmlns:xlink="http://www.w3.org/1999/xlink" xlink:title="postdorsal" id="ABBRID0EZMBG" xlink:type="simple">pds</abbrev></italic>; one or two <italic><abbrev xmlns:xlink="http://www.w3.org/1999/xlink" xlink:title="alar" id="ABBRID0E5MBG" xlink:type="simple">as</abbrev></italic>; three <italic><abbrev xmlns:xlink="http://www.w3.org/1999/xlink" xlink:title="spiracular" id="ABBRID0EDNBG" xlink:type="simple">ss</abbrev></italic>; one <italic><abbrev xmlns:xlink="http://www.w3.org/1999/xlink" xlink:title="epipleural" id="ABBRID0EINBG" xlink:type="simple">eps</abbrev></italic>; one <italic><abbrev xmlns:xlink="http://www.w3.org/1999/xlink" xlink:title="pleural" id="ABBRID0ENNBG" xlink:type="simple">ps</abbrev></italic>; and one <italic>eus.</italic> Chaetotaxy of metathorax almost identical to that of mesothorax. Each pedal area of thoracic segments well separated, with three to six <italic>pda.</italic> Abdominal segments I–VIII with one <italic><abbrev xmlns:xlink="http://www.w3.org/1999/xlink" xlink:title="prodorsal" id="ABBRID0EWNBG" xlink:type="simple">prs</abbrev></italic>; three or four <italic><abbrev xmlns:xlink="http://www.w3.org/1999/xlink" xlink:title="postdorsal" id="ABBRID0E2NBG" xlink:type="simple">pds</abbrev></italic>; two or three <italic><abbrev xmlns:xlink="http://www.w3.org/1999/xlink" xlink:title="spiracular" id="ABBRID0EAOBG" xlink:type="simple">ss</abbrev></italic>; two long <italic><abbrev xmlns:xlink="http://www.w3.org/1999/xlink" xlink:title="epipleural" id="ABBRID0EFOBG" xlink:type="simple">eps</abbrev></italic>; one <italic><abbrev xmlns:xlink="http://www.w3.org/1999/xlink" xlink:title="pleural" id="ABBRID0EKOBG" xlink:type="simple">ps</abbrev></italic>; one <italic><abbrev xmlns:xlink="http://www.w3.org/1999/xlink" xlink:title="laterosternal" id="ABBRID0EPOBG" xlink:type="simple">lsts</abbrev></italic>; and two <italic>eus.</italic> Abdominal segment IX with two to four <italic><abbrev xmlns:xlink="http://www.w3.org/1999/xlink" xlink:title="dorsal" id="ABBRID0EWOBG" xlink:type="simple">ds</abbrev></italic>; one or two <italic><abbrev xmlns:xlink="http://www.w3.org/1999/xlink" xlink:title="pleural" id="ABBRID0E2OBG" xlink:type="simple">ps</abbrev></italic>; and two <italic>sts.</italic> Abdominal segment X without or with up to two minute <italic><abbrev xmlns:xlink="http://www.w3.org/1999/xlink" xlink:title="terminal" id="ABBRID0ECPBG" xlink:type="simple">ts</abbrev></italic>.</p><p><bold><italic>Head capsule</italic></bold> yellow to pale brown, rounded or flattened laterally, endocarinal line distinct, half or more than half the length of frons. Frontal sutures extended to antennae. One or two stemmata (<abbrev xmlns:xlink="http://www.w3.org/1999/xlink" xlink:title="stemmata" id="ABBRID0ENPBG" xlink:type="simple">st</abbrev>), anterior stemma in the form of a pigmented spot with convex cornea. Dorsum of the epicranium with five setae; <italic>des<sub>1</sub></italic> located in the central part of epicranium, <italic>des<sub>2</sub></italic> lateral, <italic>des<sub>3</sub></italic> located anteriorly on epicranium close to frontal suture, <italic>des<sub>4</sub></italic> often medially, <italic>des<sub>5</sub></italic> located anterolaterally. Frons with three to five <italic><abbrev xmlns:xlink="http://www.w3.org/1999/xlink" xlink:title="frontal" id="ABBRID0EGQBG" xlink:type="simple">fs</abbrev></italic>, <italic>fs<sub>1</sub></italic> sometimes absent, <italic>fs<sub>2</sub></italic> absent except one exception; <italic>fs<sub>4</sub></italic> and <italic>fs<sub>5</sub></italic> subequal. Head with two <italic>les</italic>, one or two <italic><abbrev xmlns:xlink="http://www.w3.org/1999/xlink" xlink:title="ventral" id="ABBRID0E4QBG" xlink:type="simple">ves</abbrev></italic>, and one to five <italic>pes. Antennae</italic> located at the end of the frontal suture on each side, membranous and distinctly convex basal article bearing three or four sensilla and a conical sensorium, the later elongated, narrow. <bold><italic>Clypeus</italic></bold> trapezium-shaped, with one or two <italic><abbrev xmlns:xlink="http://www.w3.org/1999/xlink" xlink:title="clypeal" id="ABBRID0EHRBG" xlink:type="simple">cls</abbrev></italic>, and one sensillum (<italic><abbrev xmlns:xlink="http://www.w3.org/1999/xlink" xlink:title="clypeal sensorium" id="ABBRID0EMRBG" xlink:type="simple">clss</abbrev></italic>); all very close to margin with frons. Labrum with three <italic>lms</italic>; anterior margin bisinuated; <italic>lrs<sub>1</sub></italic> placed posteromedially, <italic>lrs<sub>2</sub></italic> anteromedially, <italic>lrs<sub>3</sub></italic> posterolaterally. Epipharynx with three finger-like <italic><abbrev xmlns:xlink="http://www.w3.org/1999/xlink" xlink:title="anterolateral" id="ABBRID0E6RBG" xlink:type="simple">als</abbrev></italic>; with two or three <italic><abbrev xmlns:xlink="http://www.w3.org/1999/xlink" xlink:title="anteromedial" id="ABBRID0EESBG" xlink:type="simple">ams</abbrev></italic>; and one or two <italic><abbrev xmlns:xlink="http://www.w3.org/1999/xlink" xlink:title="median" id="ABBRID0EJSBG" xlink:type="simple">mes</abbrev></italic>; labral rods (<abbrev xmlns:xlink="http://www.w3.org/1999/xlink" xlink:title="labral rods" id="ABBRID0ENSBG" xlink:type="simple">lr</abbrev>) distinct, kidney-shaped. Mandibles distinctly broad, bifid, teeth of unequal height; slightly truncate; both setae piliform. Maxilla stipes with one <italic><abbrev xmlns:xlink="http://www.w3.org/1999/xlink" xlink:title="stipal" id="ABBRID0ESSBG" xlink:type="simple">stps</abbrev></italic>, two <italic><abbrev xmlns:xlink="http://www.w3.org/1999/xlink" xlink:title="palpiferal" id="ABBRID0EXSBG" xlink:type="simple">pfs</abbrev></italic> and one short to minute <italic><abbrev xmlns:xlink="http://www.w3.org/1999/xlink" xlink:title="malar basiventral" id="ABBRID0E3SBG" xlink:type="simple">mbs</abbrev></italic>; mala with six or seven finger-like <italic><abbrev xmlns:xlink="http://www.w3.org/1999/xlink" xlink:title="dorsal malar" id="ABBRID0EBTBG" xlink:type="simple">dms</abbrev></italic>; four or five <italic><abbrev xmlns:xlink="http://www.w3.org/1999/xlink" xlink:title="ventral malar" id="ABBRID0EGTBG" xlink:type="simple">vms</abbrev></italic>; all <italic><abbrev xmlns:xlink="http://www.w3.org/1999/xlink" xlink:title="ventral malar" id="ABBRID0ELTBG" xlink:type="simple">vms</abbrev></italic> distinctly shorter than <italic>dms.</italic> Maxillary palpi with two palpomeres; basal palpomere with one short <italic><abbrev xmlns:xlink="http://www.w3.org/1999/xlink" xlink:title="maxillary palp" id="ABBRID0ESTBG" xlink:type="simple">mxps</abbrev></italic> and two sensilla; distal palpomere with one sensillum and a group of microcuticular apical processes. Prelabium various in shape, with one <italic><abbrev xmlns:xlink="http://www.w3.org/1999/xlink" xlink:title="prelabial" xlink:type="simple">prms</abbrev></italic>; ligula with sinuate margin and two or three <italic><abbrev xmlns:xlink="http://www.w3.org/1999/xlink" xlink:title="ligular" id="ABBRID0EBUBG" xlink:type="simple">ligs</abbrev></italic>; premental sclerite well sclerotised but without anterior and posterior extensions, U-shaped or cup-like. Labial palpi with one or two palpomeres; each of the palpomeres with one sensillum, distal palpomere with cuticular apical processes. Postlabium with three <italic><abbrev xmlns:xlink="http://www.w3.org/1999/xlink" xlink:title="postlabial" id="ABBRID0EGUBG" xlink:type="simple">pms</abbrev></italic>: <italic>pms<sub>1</sub></italic> usually the shortest, placed anteromedially or anterolaterally, <italic>pms<sub>2</sub></italic> the longest, placed laterally, and <italic>pms<sub>3</sub></italic> short or medium, placed posterolaterally.</p></tp:treatment-sec><tp:treatment-sec sec-type="description" id="SECID0EWUBG"><title>Description of pupa.</title><p><bold><italic>Measurements</italic></bold> (in mm). Head width: 0.28–0.75. Body width: 0.90–2.15. Body length: 1.20–5.00.</p><p><bold><italic>Body</italic></bold> stout or elongate; normally white, but sometimes yellowish; cuticle smooth. Rostrum various in length, from two to five times as long as wide. Antennae short or elongate. Pronotum 1.1–2.2 times as wide as long. Meso- and metanotum often equal in length. Abdominal segments I–(IV)VII of equal length; segment VIII almost semicircle, segment IX distinctly reduced. Spiracles on abdominal segments placed dorsolaterally; on segments I–V functional, on segment VI atrophied on next ones invisible. Urogomphi (<abbrev xmlns:xlink="http://www.w3.org/1999/xlink" xlink:title="Urogomphi" id="ABBRID0EIVBG" xlink:type="simple">ur</abbrev>) short or elongate.</p><p><bold><italic>Chaetotaxy</italic></bold> often well developed, but sometimes almost invisible. Head capsule without or with one <italic><abbrev xmlns:xlink="http://www.w3.org/1999/xlink" xlink:title="vertical" id="ABBRID0EUVBG" xlink:type="simple">vs</abbrev></italic>, without or with up to two <italic><abbrev xmlns:xlink="http://www.w3.org/1999/xlink" xlink:title="superorbital" id="ABBRID0EZVBG" xlink:type="simple">sos</abbrev></italic>, without or with up to two <italic><abbrev xmlns:xlink="http://www.w3.org/1999/xlink" xlink:title="orbital" id="ABBRID0E5VBG" xlink:type="simple">os</abbrev></italic>. Rostrum without or with up to two <italic><abbrev xmlns:xlink="http://www.w3.org/1999/xlink" xlink:title="rostrum" id="ABBRID0EDWBG" xlink:type="simple">rs</abbrev></italic>, and without or with one <italic><abbrev xmlns:xlink="http://www.w3.org/1999/xlink" xlink:title="postantennal" id="ABBRID0EIWBG" xlink:type="simple">pas</abbrev></italic>. Pronotum without or with up to two <italic><abbrev xmlns:xlink="http://www.w3.org/1999/xlink" xlink:title="alar" id="ABBRID0ENWBG" xlink:type="simple">as</abbrev></italic>, without or with one <italic><abbrev xmlns:xlink="http://www.w3.org/1999/xlink" xlink:title="dorsal" id="ABBRID0ESWBG" xlink:type="simple">ds</abbrev></italic>, one or two <italic>sls</italic>, without or with up to two <italic><abbrev xmlns:xlink="http://www.w3.org/1999/xlink" xlink:title="lateral epicranial" id="ABBRID0EZWBG" xlink:type="simple">ls</abbrev></italic>, and two to four <italic>pls.</italic> Dorsal parts of meso- and metathorax with two or three setae. Apex of femora normally with one short <italic>fes.</italic> Abdominal segments I–VIII without or with up to two setae laterally and without or with up to three setae ventrally. Dorsal parts of abdominal segments I–VII with three to seven setae; abdominal segment VIII with three to six setae dorsally. Abdominal segment IX without or with up to four micro-setae ventrally.</p></tp:treatment-sec><ref-list><ref id="B21"><mixed-citation xmlns:xlink="http://www.w3.org/1999/xlink" xlink:type="simple"><person-group><name name-style="western"><surname>Gosik</surname><given-names>R</given-names></name><name name-style="western"><surname>Sprick</surname><given-names>P</given-names></name><name name-style="western"><surname>Skuhrovec</surname><given-names>J</given-names></name><name name-style="western"><surname>Derus</surname><given-names>M</given-names></name><name name-style="western"><surname>Hommes</surname><given-names>M</given-names></name></person-group> (<year>2016</year>) <article-title>Morphology and identification of the mature larvae of several species of the genus <italic><tp:taxon-name><tp:taxon-name-part taxon-name-part-type="genus">Otiorhynchus</tp:taxon-name-part></tp:taxon-name></italic> (<tp:taxon-name><tp:taxon-name-part taxon-name-part-type="order">Coleoptera</tp:taxon-name-part></tp:taxon-name>, <tp:taxon-name><tp:taxon-name-part taxon-name-part-type="family">Curculionidae</tp:taxon-name-part></tp:taxon-name>, <tp:taxon-name><tp:taxon-name-part taxon-name-part-type="subfamily">Entiminae</tp:taxon-name-part></tp:taxon-name>) from Central Europe with an update of life history traits.</article-title><source>Zootaxa</source><volume>4108</volume>: <fpage>1</fpage>–<lpage>67</lpage>. <ext-link xlink:type="simple" ext-link-type="doi" xlink:href="10.11646/zootaxa.4108.1.1">https://doi.org/10.11646/zootaxa.4108.1.1</ext-link></mixed-citation></ref></ref-list></tp:taxon-treatment>
