# Supplementary material for: Immature stages of Palearctic Mecinus species (Coleoptera, Curculionidae, Curculioninae): morphological characters diagnostic at genus and species levels
Source: Zookeys. 2020 Jun 9;939:87–165. doi: 10.3897/zookeys.939.50612 (PMC7297811; doi:10.3897/zookeys.939.50612)
Supplement: XML Treatment for Mecinus pascuorum [file zookeys.939.50612-treatment2.xml]

<!DOCTYPE tp:taxon-treatment
  PUBLIC "-//TaxonX//DTD Taxonomic Treatment Publishing DTD v0 20100105//EN" "tax-treatment-NSO.dtd">
<tp:taxon-treatment xmlns:tp="http://www.plazi.org/taxpub"><tp:treatment-meta><kwd-group><label>Taxon classification</label><kwd><named-content xmlns:xlink="http://www.w3.org/1999/xlink" content-type="kingdom">Animalia</named-content></kwd><kwd><named-content xmlns:xlink="http://www.w3.org/1999/xlink" content-type="order">Coleoptera</named-content></kwd><kwd><named-content xmlns:xlink="http://www.w3.org/1999/xlink" content-type="family">Curculionidae</named-content></kwd></kwd-group><mixed-citation publication-type="journal"><person-group><name><surname>Gosik</surname><given-names>Rafał</given-names></name><name><surname>Skuhrovec</surname><given-names>Jiří</given-names></name><name><surname>Caldara</surname><given-names>Roberto</given-names></name><name><surname>Toševski</surname><given-names>Ivo</given-names></name></person-group><article-title>Immature stages of Palearctic <italic><tp:taxon-name><tp:taxon-name-part taxon-name-part-type="genus" reg="Mecinus">Mecinus</tp:taxon-name-part></tp:taxon-name></italic> species (<tp:taxon-name><tp:taxon-name-part taxon-name-part-type="order">Coleoptera</tp:taxon-name-part></tp:taxon-name>, <tp:taxon-name><tp:taxon-name-part taxon-name-part-type="family">Curculionidae</tp:taxon-name-part></tp:taxon-name>, <tp:taxon-name><tp:taxon-name-part taxon-name-part-type="subfamily">Curculioninae</tp:taxon-name-part></tp:taxon-name>): morphological characters diagnostic at genus and species levels</article-title><source>Zookeys</source><day>09</day><month>6</month><year>2020</year><volume>939</volume><fpage>87</fpage><lpage>165</lpage><pub-id pub-id-type="doi">10.3897/zookeys.939.50612</pub-id></mixed-citation></tp:treatment-meta><tp:nomenclature><tp:taxon-name><object-id xmlns:xlink="http://www.w3.org/1999/xlink" content-type="arpha" xlink:type="simple">0467110C-DBB5-5F9D-B8CE-18B5550FC076</object-id>
              <tp:taxon-name-part taxon-name-part-type="genus" reg="Mecinus">Mecinus</tp:taxon-name-part>
              <tp:taxon-name-part taxon-name-part-type="species" reg="pascuorum">pascuorum</tp:taxon-name-part>
            </tp:taxon-name><tp:taxon-authority>group</tp:taxon-authority></tp:nomenclature><tp:treatment-sec sec-type="Differential diagnosis" id="SECID0EIYBG"><title>Differential diagnosis.</title><p><bold>Larva.</bold> (1) cuticle of the body tuberculate; (2) pedal lobes prominent, clearly distinct; (3) abdominal segment X reduced to three anal lobes; (4) thoracic spiracle unicameral; (5) abdominal setae various in length, progressively longer from abdominal segment I to VIII; (6) abdominal segments I–VIII with four <italic><abbrev xmlns:xlink="http://www.w3.org/1999/xlink" xlink:title="postdorsal" id="ABBRID0ERYBG" xlink:type="simple">pds</abbrev></italic> and two <italic><abbrev xmlns:xlink="http://www.w3.org/1999/xlink" xlink:title="spiracular" id="ABBRID0EWYBG" xlink:type="simple">ss</abbrev></italic>; (7) head white, rounded; (8) frontal suture weakly visible; (9) endocarina 4/5 length of frons; (10) <italic>des<sub>4</sub></italic> short; (11) presence of <italic>fs<sub>1</sub></italic>; (12) absence of <italic>fs<sub>2</sub></italic>; (13) <italic>fs<sub>3</sub></italic> very short; (14) head with one stemma; (15) absence of <italic>cls<sub>1</sub></italic>; (16) labial palpi one-segmented; (17) premental sclerite cup-like, posterior extension with short, dull apex; (18) surface of postlabium smooth.</p><p><bold>Pupa.</bold> (1) body stout, rather short; (2) urogomphi short; (3) rostrum moderately slender; (4) setae various in length; (5) head with one <italic><abbrev xmlns:xlink="http://www.w3.org/1999/xlink" xlink:title="orbital" id="ABBRID0ETZBG" xlink:type="simple">os</abbrev></italic>; (6) rostrum with one or two <italic><abbrev xmlns:xlink="http://www.w3.org/1999/xlink" xlink:title="rostrum" id="ABBRID0EYZBG" xlink:type="simple">rs</abbrev></italic>; (7) pronotum with two <italic><abbrev xmlns:xlink="http://www.w3.org/1999/xlink" xlink:title="alar" id="ABBRID0E4ZBG" xlink:type="simple">as</abbrev></italic>, without or with one <italic><abbrev xmlns:xlink="http://www.w3.org/1999/xlink" xlink:title="dorsal" id="ABBRID0EC1BG" xlink:type="simple">ds</abbrev></italic>, two <italic><abbrev xmlns:xlink="http://www.w3.org/1999/xlink" xlink:title="lateral epicranial" id="ABBRID0EH1BG" xlink:type="simple">ls</abbrev></italic>, three <italic><abbrev xmlns:xlink="http://www.w3.org/1999/xlink" xlink:title="posterolateral" id="ABBRID0EM1BG" xlink:type="simple">pls</abbrev></italic>; (8) meso- and metanotum with two setae; (9) abdominal segments I–VII with two or three setae dorsally and three minute setae ventrally.</p></tp:treatment-sec><tp:treatment-sec sec-type="remarks" id="SECID0EQ1BG"><title>Remarks and comparative notes.</title><p>The adults of this assemblage of several taxa are mostly very similar to each other, but, lacking synapomorphies, they were treated by <xref ref-type="bibr" rid="B10">Caldara et al. (2013)</xref> as a “complex” of species. Overall, they are characterised by small size (length shorter than 2.5 mm), usually with short, oval elytra, and with integument, at least in part, reddish. The larvae also have a combination of characters that distinguish them from those of the other groups, although with no clear autapomorphies. In contrast, the pupae are unique in having abdominal segments I–VII with 2–3 setae dorsally and three minute setae ventrally. Therefore, we can consider these species as an informal group like the other species groups.</p></tp:treatment-sec><ref-list><ref id="B10"><mixed-citation xmlns:xlink="http://www.w3.org/1999/xlink" xlink:type="simple"><person-group><name name-style="western"><surname>Caldara</surname><given-names>R</given-names></name><name name-style="western"><surname>Sassi</surname><given-names>D</given-names></name><name name-style="western"><surname>Montagna</surname><given-names>M</given-names></name></person-group> (<year>2013</year>) <article-title>Systematics of the weevil genus <italic><tp:taxon-name><tp:taxon-name-part taxon-name-part-type="genus">Mecinus</tp:taxon-name-part></tp:taxon-name></italic> Germar, 1821 (<tp:taxon-name><tp:taxon-name-part taxon-name-part-type="order">Coleoptera</tp:taxon-name-part></tp:taxon-name>: <tp:taxon-name><tp:taxon-name-part taxon-name-part-type="family">Curculionidae</tp:taxon-name-part></tp:taxon-name>). II. Phylogenetic analysis based on adult morphological characters and host plant information.</article-title><source>Zootaxa</source><volume>3664</volume>: <fpage>136</fpage>–<lpage>148</lpage>. <ext-link xlink:type="simple" ext-link-type="doi" xlink:href="10.11646/zootaxa.3664.2.2">https://doi.org/10.11646/zootaxa.3664.2.2</ext-link></mixed-citation></ref></ref-list></tp:taxon-treatment>
