# Supplementary material for: Immature stages of Palearctic Mecinus species (Coleoptera, Curculionidae, Curculioninae): morphological characters diagnostic at genus and species levels
Source: Zookeys. 2020 Jun 9;939:87–165. doi: 10.3897/zookeys.939.50612 (PMC7297811; doi:10.3897/zookeys.939.50612)
Supplement: XML Treatment for Mecinus pascuorum [file zookeys.939.50612-treatment3.xml]

<!DOCTYPE tp:taxon-treatment
  PUBLIC "-//TaxonX//DTD Taxonomic Treatment Publishing DTD v0 20100105//EN" "tax-treatment-NSO.dtd">
<tp:taxon-treatment xmlns:tp="http://www.plazi.org/taxpub"><tp:treatment-meta><kwd-group><label>Taxon classification</label><kwd><named-content xmlns:xlink="http://www.w3.org/1999/xlink" content-type="kingdom">Animalia</named-content></kwd><kwd><named-content xmlns:xlink="http://www.w3.org/1999/xlink" content-type="order">Coleoptera</named-content></kwd><kwd><named-content xmlns:xlink="http://www.w3.org/1999/xlink" content-type="family">Curculionidae</named-content></kwd></kwd-group><mixed-citation publication-type="journal"><person-group><name><surname>Gosik</surname><given-names>Rafał</given-names></name><name><surname>Skuhrovec</surname><given-names>Jiří</given-names></name><name><surname>Caldara</surname><given-names>Roberto</given-names></name><name><surname>Toševski</surname><given-names>Ivo</given-names></name></person-group><article-title>Immature stages of Palearctic <italic><tp:taxon-name><tp:taxon-name-part taxon-name-part-type="genus" reg="Mecinus">Mecinus</tp:taxon-name-part></tp:taxon-name></italic> species (<tp:taxon-name><tp:taxon-name-part taxon-name-part-type="order">Coleoptera</tp:taxon-name-part></tp:taxon-name>, <tp:taxon-name><tp:taxon-name-part taxon-name-part-type="family">Curculionidae</tp:taxon-name-part></tp:taxon-name>, <tp:taxon-name><tp:taxon-name-part taxon-name-part-type="subfamily">Curculioninae</tp:taxon-name-part></tp:taxon-name>): morphological characters diagnostic at genus and species levels</article-title><source>Zookeys</source><day>09</day><month>6</month><year>2020</year><volume>939</volume><fpage>87</fpage><lpage>165</lpage><pub-id pub-id-type="doi">10.3897/zookeys.939.50612</pub-id></mixed-citation></tp:treatment-meta><tp:nomenclature><tp:taxon-name><object-id xmlns:xlink="http://www.w3.org/1999/xlink" content-type="arpha" xlink:type="simple">D339190D-D364-53C5-AB6E-2B13D177D4A1</object-id>
              <tp:taxon-name-part taxon-name-part-type="genus" reg="Mecinus">Mecinus</tp:taxon-name-part>
              <tp:taxon-name-part taxon-name-part-type="species" reg="pascuorum">pascuorum</tp:taxon-name-part>
            </tp:taxon-name><tp:taxon-authority>(Gyllenhal, 1813)</tp:taxon-authority></tp:nomenclature><tp:treatment-sec sec-type="material" id="SECID0E42BG"><title>Material examined.</title><p>7 L3 larvae and 13 pupae, Serbia, Staničenje, 6.07.2017, <named-content xmlns:xlink="http://www.w3.org/1999/xlink" content-type="dwc:verbatimCoordinates" xlink:type="simple"><named-content content-type="geo-json" specific-use="{&#34;type&#34;:&#34;Point&#34;,&#34;coordinates&#34;:[22.508250,43.215250]}" id="NCID0EG3BG" xlink:type="simple">43°12.915'N, 22°30.495'E</named-content></named-content>, 364 m., ex <italic><tp:taxon-name><tp:taxon-name-part taxon-name-part-type="genus" reg="Plantago">Plantago</tp:taxon-name-part> <tp:taxon-name-part taxon-name-part-type="species" reg="lanceolata">lanceolata</tp:taxon-name-part></tp:taxon-name></italic>, lgt. I. Toševski. Accession numbers of sequenced specimens <ext-link xmlns:xlink="http://www.w3.org/1999/xlink" ext-link-type="gen" xlink:href="MN992009" xlink:type="simple">MN992009</ext-link> (larva), <ext-link xmlns:xlink="http://www.w3.org/1999/xlink" ext-link-type="gen" xlink:href="MN992010" xlink:type="simple">MN992010</ext-link> (pupa).</p></tp:treatment-sec><tp:treatment-sec sec-type="description" id="SECID0EA4BG"><title>Description of mature larva</title><p>(Figures <xref ref-type="fig" rid="F1">1A–D</xref>, <xref ref-type="fig" rid="F2">2A–F</xref>). <bold><italic>Measurements</italic></bold> (in mm). Body length: 1.60–1.96. Body width (metathorax): 1.00–1.20. Head width: 0.36–0.40.</p><p><bold><italic>Body</italic></bold> (Figure <xref ref-type="fig" rid="F1">1A–D</xref>) white, slender, curved. Chaetotaxy of thoracic segments relatively well developed, setae capilliform, different in length, light yellow, on thoracic segments elongated or medium, on abdominal segments very short. Prothorax (Figure <xref ref-type="fig" rid="F1">1B</xref>) with eight <italic><abbrev xmlns:xlink="http://www.w3.org/1999/xlink" xlink:title="pronotal" id="ABBRID0EB5BG" xlink:type="simple">prns</abbrev></italic> of almost equal length, two <italic><abbrev xmlns:xlink="http://www.w3.org/1999/xlink" xlink:title="pleural" id="ABBRID0EG5BG" xlink:type="simple">ps</abbrev></italic> and one <italic>eus.</italic> Meso- and metathorax (Figure <xref ref-type="fig" rid="F1">1B</xref>) with one medium <italic><abbrev xmlns:xlink="http://www.w3.org/1999/xlink" xlink:title="prodorsal" id="ABBRID0ER5BG" xlink:type="simple">prs</abbrev></italic>, three medium <italic><abbrev xmlns:xlink="http://www.w3.org/1999/xlink" xlink:title="postdorsal" id="ABBRID0EW5BG" xlink:type="simple">pds</abbrev></italic>, equal in length; one medium <italic><abbrev xmlns:xlink="http://www.w3.org/1999/xlink" xlink:title="alar" id="ABBRID0E25BG" xlink:type="simple">as</abbrev></italic>, three medium <italic><abbrev xmlns:xlink="http://www.w3.org/1999/xlink" xlink:title="spiracular" id="ABBRID0EA6BG" xlink:type="simple">ss</abbrev></italic>, equal in length; one long <italic><abbrev xmlns:xlink="http://www.w3.org/1999/xlink" xlink:title="epipleural" id="ABBRID0EF6BG" xlink:type="simple">eps</abbrev></italic>, one long <italic><abbrev xmlns:xlink="http://www.w3.org/1999/xlink" xlink:title="pleural" id="ABBRID0EK6BG" xlink:type="simple">ps</abbrev></italic> and one long <italic>eus.</italic> Pedal area with five long, equal in length <italic>pda.</italic> Abdominal segments I–VIII (Figure <xref ref-type="fig" rid="F1">1C, D</xref>) with one very short <italic><abbrev xmlns:xlink="http://www.w3.org/1999/xlink" xlink:title="prodorsal" id="ABBRID0EX6BG" xlink:type="simple">prs</abbrev></italic>, four short <italic><abbrev xmlns:xlink="http://www.w3.org/1999/xlink" xlink:title="postdorsal" id="ABBRID0E36BG" xlink:type="simple">pds</abbrev></italic> (arranged along the posterior margin), two minute <italic><abbrev xmlns:xlink="http://www.w3.org/1999/xlink" xlink:title="spiracular" id="ABBRID0ECAAI" xlink:type="simple">ss</abbrev></italic>, two short <italic><abbrev xmlns:xlink="http://www.w3.org/1999/xlink" xlink:title="epipleural" id="ABBRID0EHAAI" xlink:type="simple">eps</abbrev></italic>, one short <italic><abbrev xmlns:xlink="http://www.w3.org/1999/xlink" xlink:title="pleural" id="ABBRID0EMAAI" xlink:type="simple">ps</abbrev></italic>, one short <italic><abbrev xmlns:xlink="http://www.w3.org/1999/xlink" xlink:title="laterosternal" id="ABBRID0ERAAI" xlink:type="simple">lsts</abbrev></italic> and two short <italic>eus.</italic> Abdominal segment IX (Figure <xref ref-type="fig" rid="F1">1D</xref>) with three medium <italic><abbrev xmlns:xlink="http://www.w3.org/1999/xlink" xlink:title="dorsal" id="ABBRID0E3AAI" xlink:type="simple">ds</abbrev></italic>, all located close to the posterior margin, one short <italic><abbrev xmlns:xlink="http://www.w3.org/1999/xlink" xlink:title="pleural" id="ABBRID0EBBAI" xlink:type="simple">ps</abbrev></italic> and two short <italic>sts.</italic> Each of anal lobes with two minute <italic><abbrev xmlns:xlink="http://www.w3.org/1999/xlink" xlink:title="terminal" id="ABBRID0EIBAI" xlink:type="simple">ts</abbrev></italic>.</p><fig id="F1" position="float" orientation="portrait"><object-id xmlns:xlink="http://www.w3.org/1999/xlink" content-type="doi" xlink:type="simple">10.3897/zookeys.939.50612.figure1</object-id><object-id xmlns:xlink="http://www.w3.org/1999/xlink" content-type="arpha" xlink:type="simple">ABDD4B73-F0B9-59FF-ABE8-BFFB029C2880</object-id><label>Figure 1.</label><caption><p><italic><tp:taxon-name><tp:taxon-name-part taxon-name-part-type="genus" reg="Mecinus">Mecinus</tp:taxon-name-part> <tp:taxon-name-part taxon-name-part-type="species" reg="pascuorum">pascuorum</tp:taxon-name-part></tp:taxon-name></italic> mature larva, habitus and chaetotaxy <bold>A</bold> habitus of the body and frontal view of the head <bold>B</bold> lateral view of thoracic segments <bold>C</bold> lateral view of abdominal segment I <bold>D</bold> lateral view of abdominal segments VII–X. Abbreviations: Th. I–III – number of thoracic segments, Abd. I–X – number of abominal segments, setae: <italic><abbrev xmlns:xlink="http://www.w3.org/1999/xlink" xlink:title="alar" id="ABBRID0EICAI" xlink:type="simple">as</abbrev></italic> – alar, <italic><abbrev xmlns:xlink="http://www.w3.org/1999/xlink" xlink:title="dorsal" id="ABBRID0ENCAI" xlink:type="simple">ds</abbrev></italic> – dorsal, <italic><abbrev xmlns:xlink="http://www.w3.org/1999/xlink" xlink:title="epipleural" id="ABBRID0ESCAI" xlink:type="simple">eps</abbrev></italic> – epipleural, <italic><abbrev xmlns:xlink="http://www.w3.org/1999/xlink" xlink:title="eusternal" id="ABBRID0EXCAI" xlink:type="simple">eus</abbrev></italic> – eusternal, <italic><abbrev xmlns:xlink="http://www.w3.org/1999/xlink" xlink:title="laterosternal" id="ABBRID0E3CAI" xlink:type="simple">lsts</abbrev></italic> – laterosternal, <italic><abbrev xmlns:xlink="http://www.w3.org/1999/xlink" xlink:title="pedal" id="ABBRID0EBDAI" xlink:type="simple">pda</abbrev></italic> – pedal, <italic><abbrev xmlns:xlink="http://www.w3.org/1999/xlink" xlink:title="postdorsal" id="ABBRID0EGDAI" xlink:type="simple">pds</abbrev></italic> – postdorsal, <italic><abbrev xmlns:xlink="http://www.w3.org/1999/xlink" xlink:title="pronotal" id="ABBRID0ELDAI" xlink:type="simple">prns</abbrev></italic> – pronotal, <italic><abbrev xmlns:xlink="http://www.w3.org/1999/xlink" xlink:title="prodorsal" id="ABBRID0EQDAI" xlink:type="simple">prs</abbrev></italic> – prodorsal, <italic><abbrev xmlns:xlink="http://www.w3.org/1999/xlink" xlink:title="pleural" id="ABBRID0EVDAI" xlink:type="simple">ps</abbrev></italic> – pleural, <italic><abbrev xmlns:xlink="http://www.w3.org/1999/xlink" xlink:title="spiracular" id="ABBRID0E1DAI" xlink:type="simple">ss</abbrev></italic> – spiracular, <italic><abbrev xmlns:xlink="http://www.w3.org/1999/xlink" xlink:title="sternal" id="ABBRID0E6DAI" xlink:type="simple">sts</abbrev></italic> – sternal, <italic><abbrev xmlns:xlink="http://www.w3.org/1999/xlink" xlink:title="terminal" id="ABBRID0EEEAI" xlink:type="simple">ts</abbrev></italic> – terminal.</p></caption><graphic xmlns:xlink="http://www.w3.org/1999/xlink" xlink:href="zookeys-939-087-g001.jpg" position="float" orientation="portrait" xlink:type="simple" id="oo_419855.jpg"><uri content-type="original_file" xlink:type="simple">https://binary.pensoft.net/fig/419855</uri></graphic></fig><p><bold><italic>Head capsule</italic></bold> (Figures <xref ref-type="fig" rid="F1">1A</xref>, <xref ref-type="fig" rid="F2">2A–F</xref>) white, almost rounded. <italic>Des<sub>1–3, 5</sub></italic> long, <italic>des<sub>4</sub></italic> two times shorter than <italic>des<sub>1</sub></italic>. <italic>Fs<sub>1</sub></italic> as long as <italic>des<sub>1</sub></italic>, <italic>fs<sub>4, 5</sub></italic> elongated, equal in length. <italic>Les<sub>1</sub></italic> medium, <italic>les<sub>2</sub></italic> long; both <italic><abbrev xmlns:xlink="http://www.w3.org/1999/xlink" xlink:title="ventral" id="ABBRID0E4FAI" xlink:type="simple">ves</abbrev></italic> very short, and two very short <italic><abbrev xmlns:xlink="http://www.w3.org/1999/xlink" xlink:title="postepicranial" id="ABBRID0ECGAI" xlink:type="simple">pes</abbrev></italic> (Figure <xref ref-type="fig" rid="F2">2A</xref>). Antennae (Figure <xref ref-type="fig" rid="F2">2B</xref>) with conical, elongated sensorium (<abbrev xmlns:xlink="http://www.w3.org/1999/xlink" xlink:title="sensorium" id="ABBRID0EOGAI" xlink:type="simple">Se</abbrev>), four times as long as wide, and three sensilla basiconica. Clypeus (Figure <xref ref-type="fig" rid="F2">2C</xref>) trapezium-shaped, anterior margin slightly concave; <italic>cls<sub>2</sub></italic> short; <italic><abbrev xmlns:xlink="http://www.w3.org/1999/xlink" xlink:title="clypeal sensorium" id="ABBRID0E2GAI" xlink:type="simple">clss</abbrev></italic> close to <italic>cls<sub>2</sub></italic>. Labrum (Figure <xref ref-type="fig" rid="F2">2C</xref>) narrow, trapezium-shaped, anterior margin distinctly sinuate; <italic>lrs<sub>1</sub></italic> long, <italic>lrs<sub>2</sub></italic> and <italic>lrs<sub>3</sub></italic> medium. Epipharynx (Figure <xref ref-type="fig" rid="F2">2D</xref>) with three finger-like <italic><abbrev xmlns:xlink="http://www.w3.org/1999/xlink" xlink:title="anterolateral" id="ABBRID0EYHAI" xlink:type="simple">als</abbrev></italic> of almost equal length; two finger-like <italic><abbrev xmlns:xlink="http://www.w3.org/1999/xlink" xlink:title="anteromedial" id="ABBRID0E4HAI" xlink:type="simple">ams</abbrev></italic>, different in length; two short finger-like <italic><abbrev xmlns:xlink="http://www.w3.org/1999/xlink" xlink:title="median" id="ABBRID0ECIAI" xlink:type="simple">mes</abbrev></italic>; surface smooth; labral rods very short, rounded. Mandibles (Figure <xref ref-type="fig" rid="F2">2E</xref>) conical, rather wide, with divided apex (teeth of different lengths, curved); small protuberance in the middle of the cutting edge; with two medium <italic><abbrev xmlns:xlink="http://www.w3.org/1999/xlink" xlink:title="mandibular" id="ABBRID0ELIAI" xlink:type="simple">mds</abbrev></italic> capilliform, equal in length, placed transversely. Maxilla (Figure <xref ref-type="fig" rid="F2">2F</xref>) with one medium <italic><abbrev xmlns:xlink="http://www.w3.org/1999/xlink" xlink:title="stipal" id="ABBRID0EUIAI" xlink:type="simple">stps</abbrev></italic> and two medium <italic><abbrev xmlns:xlink="http://www.w3.org/1999/xlink" xlink:title="palpiferal" id="ABBRID0EZIAI" xlink:type="simple">pfs</abbrev></italic>; <italic><abbrev xmlns:xlink="http://www.w3.org/1999/xlink" xlink:title="malar basiventral" id="ABBRID0E5IAI" xlink:type="simple">mbs</abbrev></italic> short; mala with six long rod-like <italic><abbrev xmlns:xlink="http://www.w3.org/1999/xlink" xlink:title="dorsal malar" id="ABBRID0EDJAI" xlink:type="simple">dms</abbrev></italic> of almost equal size, five <italic><abbrev xmlns:xlink="http://www.w3.org/1999/xlink" xlink:title="ventral malar" id="ABBRID0EIJAI" xlink:type="simple">vms</abbrev></italic> different in length. Maxillary palpi: basal palpomere distinctly wider and longer than distal. Prelabium (Figure <xref ref-type="fig" rid="F2">2F</xref>) cup-like with one long <italic><abbrev xmlns:xlink="http://www.w3.org/1999/xlink" xlink:title="prelabial" xlink:type="simple">prms</abbrev></italic>; ligula with two short <italic><abbrev xmlns:xlink="http://www.w3.org/1999/xlink" xlink:title="ligular" id="ABBRID0E2JAI" xlink:type="simple">ligs</abbrev></italic> of different length; premental sclerite weakly developed, cup-like. Postlabium (Figure <xref ref-type="fig" rid="F2">2F</xref>) with short <italic>pms<sub>1</sub></italic>, long <italic>pms<sub>2</sub></italic>, and short <italic>pms<sub>3</sub></italic>.</p><fig id="F2" position="float" orientation="portrait"><object-id xmlns:xlink="http://www.w3.org/1999/xlink" content-type="doi" xlink:type="simple">10.3897/zookeys.939.50612.figure2</object-id><object-id xmlns:xlink="http://www.w3.org/1999/xlink" content-type="arpha" xlink:type="simple">445C5992-DE93-5E73-936B-BA54B8891377</object-id><label>Figure 2.</label><caption><p><italic><tp:taxon-name><tp:taxon-name-part taxon-name-part-type="genus" reg="Mecinus">Mecinus</tp:taxon-name-part> <tp:taxon-name-part taxon-name-part-type="species" reg="pascuorum">pascuorum</tp:taxon-name-part></tp:taxon-name></italic> mature larva, head and mouth parts <bold>A</bold> head, frontal view <bold>B</bold> antenna <bold>C</bold> clypeus and labrum, dorsal view <bold>D</bold> epipharynx <bold>E</bold> left mandible <bold>F</bold> maxillolabial complex, ventral aspect. Abbreviations: <italic><abbrev xmlns:xlink="http://www.w3.org/1999/xlink" xlink:title="antenna" id="ABBRID0EPLAI" xlink:type="simple">at</abbrev></italic> – antenna, <italic><abbrev xmlns:xlink="http://www.w3.org/1999/xlink" xlink:title="clypeal sensorium" id="ABBRID0EULAI" xlink:type="simple">clss</abbrev></italic> – clypeal sensorium, <italic><abbrev xmlns:xlink="http://www.w3.org/1999/xlink" xlink:title="dorsal epicranial" id="ABBRID0EZLAI" xlink:type="simple">des</abbrev></italic> – dorsal epicranial, <abbrev xmlns:xlink="http://www.w3.org/1999/xlink" xlink:title="labral rods" id="ABBRID0E4LAI" xlink:type="simple">lr</abbrev> – labral rods, <abbrev xmlns:xlink="http://www.w3.org/1999/xlink" xlink:title="sensilla basiconica" id="ABBRID0EBMAI" xlink:type="simple">sb</abbrev> – sensillum basiconicum, <abbrev xmlns:xlink="http://www.w3.org/1999/xlink" xlink:title="sensorium" id="ABBRID0EFMAI" xlink:type="simple">Se</abbrev> – sensorium, <abbrev xmlns:xlink="http://www.w3.org/1999/xlink" xlink:title="stemmata" id="ABBRID0EJMAI" xlink:type="simple">st</abbrev> – stemmata, setae: <italic><abbrev xmlns:xlink="http://www.w3.org/1999/xlink" xlink:title="anterolateral" id="ABBRID0EOMAI" xlink:type="simple">als</abbrev></italic> – anterolateral, <italic><abbrev xmlns:xlink="http://www.w3.org/1999/xlink" xlink:title="anteromedial" id="ABBRID0ETMAI" xlink:type="simple">ams</abbrev></italic> – anteromedial, <italic><abbrev xmlns:xlink="http://www.w3.org/1999/xlink" xlink:title="clypeal" id="ABBRID0EYMAI" xlink:type="simple">cls</abbrev></italic> – clypeal, <italic><abbrev xmlns:xlink="http://www.w3.org/1999/xlink" xlink:title="dorsal malar" id="ABBRID0E4MAI" xlink:type="simple">dms</abbrev></italic> – dorsal malar, <italic><abbrev xmlns:xlink="http://www.w3.org/1999/xlink" xlink:title="frontal" id="ABBRID0ECNAI" xlink:type="simple">fs</abbrev></italic> – frontal, <italic><abbrev xmlns:xlink="http://www.w3.org/1999/xlink" xlink:title="ligular" id="ABBRID0EHNAI" xlink:type="simple">ligs</abbrev></italic> – ligular, <italic><abbrev xmlns:xlink="http://www.w3.org/1999/xlink" xlink:title="labral" id="ABBRID0EMNAI" xlink:type="simple">lrs</abbrev></italic> – labral, <italic><abbrev xmlns:xlink="http://www.w3.org/1999/xlink" xlink:title="lateral epicranial" id="ABBRID0ERNAI" xlink:type="simple">ls</abbrev></italic> – lateral epicranial, <italic><abbrev xmlns:xlink="http://www.w3.org/1999/xlink" xlink:title="malar basiventral" id="ABBRID0EWNAI" xlink:type="simple">mbs</abbrev></italic> – malar basiventral, <italic><abbrev xmlns:xlink="http://www.w3.org/1999/xlink" xlink:title="mandibular" id="ABBRID0E2NAI" xlink:type="simple">mds</abbrev></italic> – mandibular, <italic><abbrev xmlns:xlink="http://www.w3.org/1999/xlink" xlink:title="median" id="ABBRID0EAOAI" xlink:type="simple">mes</abbrev></italic> – median, <italic><abbrev xmlns:xlink="http://www.w3.org/1999/xlink" xlink:title="maxillary palp" id="ABBRID0EFOAI" xlink:type="simple">mxps</abbrev></italic> – maxillary palp, <italic><abbrev xmlns:xlink="http://www.w3.org/1999/xlink" xlink:title="postepicranial" id="ABBRID0EKOAI" xlink:type="simple">pes</abbrev></italic> – postepicranial, <italic><abbrev xmlns:xlink="http://www.w3.org/1999/xlink" xlink:title="ventral" id="ABBRID0EPOAI" xlink:type="simple">ves</abbrev></italic> – ventral, <italic><abbrev xmlns:xlink="http://www.w3.org/1999/xlink" xlink:title="palpiferal" id="ABBRID0EUOAI" xlink:type="simple">pfs</abbrev></italic> – palpiferal, <italic><abbrev xmlns:xlink="http://www.w3.org/1999/xlink" xlink:title="postlabial" id="ABBRID0EZOAI" xlink:type="simple">pms</abbrev></italic> – postlabial, <italic><abbrev xmlns:xlink="http://www.w3.org/1999/xlink" xlink:title="prelabial" xlink:type="simple">prms</abbrev></italic> – prelabial, <italic><abbrev xmlns:xlink="http://www.w3.org/1999/xlink" xlink:title="stipal" id="ABBRID0EIPAI" xlink:type="simple">stps</abbrev></italic> – stipal, <italic><abbrev xmlns:xlink="http://www.w3.org/1999/xlink" xlink:title="ventral malar" id="ABBRID0ENPAI" xlink:type="simple">vms</abbrev></italic> – ventral malar.</p></caption><graphic xmlns:xlink="http://www.w3.org/1999/xlink" xlink:href="zookeys-939-087-g002.jpg" position="float" orientation="portrait" xlink:type="simple" id="oo_419856.jpg"><uri content-type="original_file" xlink:type="simple">https://binary.pensoft.net/fig/419856</uri></graphic></fig></tp:treatment-sec><tp:treatment-sec sec-type="description" id="SECID0EWPAI"><title>Description of pupa</title><p>(Figure <xref ref-type="fig" rid="F3">3A–C</xref>). <bold><italic>Measurements</italic></bold> (in mm). Head width: 0.32–0.40. Body width: 0.90–1.20. Body length: 1.52–2.10.</p><p><bold><italic>Body</italic></bold> moderately stout, slightly curved, white. Rostrum moderately slender, medium long, about 2.5 times as long as wide, reaching mesocoxae. Antennae rather short. Pronotum 1.7 times as wide as long, with two, conical, protuberances apically (p–pr). Urogomorpi (<abbrev xmlns:xlink="http://www.w3.org/1999/xlink" xlink:title="Urogomphi" id="ABBRID0EKQAI" xlink:type="simple">ur</abbrev>) short, conical, with sclerotised apex (Figure <xref ref-type="fig" rid="F3">3A–C</xref>).</p><p><bold><italic>Chaetotaxy</italic></bold> well visible, all setae (except those on rostrum and ventral part of abdomen) almost equal in length, medium. Head with one <italic><abbrev xmlns:xlink="http://www.w3.org/1999/xlink" xlink:title="orbital" id="ABBRID0E1QAI" xlink:type="simple">os</abbrev></italic>. Rostrum with one minute <italic><abbrev xmlns:xlink="http://www.w3.org/1999/xlink" xlink:title="rostrum" id="ABBRID0E6QAI" xlink:type="simple">rs</abbrev></italic> (Figure <xref ref-type="fig" rid="F3">3A</xref>). Pronotum with two <italic><abbrev xmlns:xlink="http://www.w3.org/1999/xlink" xlink:title="alar" id="ABBRID0EIRAI" xlink:type="simple">as</abbrev></italic> placed beside protuberances, two <italic><abbrev xmlns:xlink="http://www.w3.org/1999/xlink" xlink:title="lateral epicranial" id="ABBRID0ENRAI" xlink:type="simple">ls</abbrev></italic>, one <italic><abbrev xmlns:xlink="http://www.w3.org/1999/xlink" xlink:title="dorsal" id="ABBRID0ESRAI" xlink:type="simple">ds</abbrev></italic> and three <italic>pls.</italic> Dorsal parts of meso- and metathorax with two setae placed laterally. Abdominal segments I–VIII with three setae situated posteriorly, two elongated setae laterally and three short setae ventrally (median setae distinctly bigger than others). Abdominal segment IX with two micro-setae ventrally.</p><fig id="F3" position="float" orientation="portrait"><object-id xmlns:xlink="http://www.w3.org/1999/xlink" content-type="doi" xlink:type="simple">10.3897/zookeys.939.50612.figure3</object-id><object-id xmlns:xlink="http://www.w3.org/1999/xlink" content-type="arpha" xlink:type="simple">86E534FF-1ED2-5D0D-B331-53A3A251634B</object-id><label>Figure 3.</label><caption><p><italic><tp:taxon-name><tp:taxon-name-part taxon-name-part-type="genus" reg="Mecinus">Mecinus</tp:taxon-name-part> <tp:taxon-name-part taxon-name-part-type="species" reg="pascuorum">pascuorum</tp:taxon-name-part></tp:taxon-name></italic> pupa habitus and chaetotaxy <bold>A</bold> ventral view <bold>B</bold> lateral view <bold>C</bold> dorsal view. Abbreviations: Th. I–III – number of thoracic segments, Abd. I–IX – number of abdominal segments, p–pr – pronotal protuberances, <abbrev xmlns:xlink="http://www.w3.org/1999/xlink" xlink:title="Urogomphi" id="ABBRID0ERSAI" xlink:type="simple">ur</abbrev> – urogomphi, setae: <italic><abbrev xmlns:xlink="http://www.w3.org/1999/xlink" xlink:title="alar" id="ABBRID0EWSAI" xlink:type="simple">as</abbrev></italic> – apical, <italic>d</italic> – dorsal, <italic><abbrev xmlns:xlink="http://www.w3.org/1999/xlink" xlink:title="dorsal" id="ABBRID0E4SAI" xlink:type="simple">ds</abbrev></italic> – discal, <italic><abbrev xmlns:xlink="http://www.w3.org/1999/xlink" xlink:title="femoral" id="ABBRID0ECTAI" xlink:type="simple">fes</abbrev></italic> – femoral, <italic>l</italic>, <italic><abbrev xmlns:xlink="http://www.w3.org/1999/xlink" xlink:title="lateral epicranial" id="ABBRID0EJTAI" xlink:type="simple">ls</abbrev></italic> – lateral, <italic><abbrev xmlns:xlink="http://www.w3.org/1999/xlink" xlink:title="orbital" id="ABBRID0EOTAI" xlink:type="simple">os</abbrev></italic> – orbital, <italic><abbrev xmlns:xlink="http://www.w3.org/1999/xlink" xlink:title="posterolateral" id="ABBRID0ETTAI" xlink:type="simple">pls</abbrev></italic> – posterolateral, <italic><abbrev xmlns:xlink="http://www.w3.org/1999/xlink" xlink:title="rostrum" id="ABBRID0EYTAI" xlink:type="simple">rs</abbrev></italic> – rostral.</p></caption><graphic xmlns:xlink="http://www.w3.org/1999/xlink" xlink:href="zookeys-939-087-g003.jpg" position="float" orientation="portrait" xlink:type="simple" id="oo_419857.jpg"><uri content-type="original_file" xlink:type="simple">https://binary.pensoft.net/fig/419857</uri></graphic></fig></tp:treatment-sec><tp:treatment-sec sec-type="notes" id="SECID0EBUAI"><title>Biological notes.</title><p>This species lives on <italic><tp:taxon-name><tp:taxon-name-part taxon-name-part-type="genus" reg="Plantago">Plantago</tp:taxon-name-part> <tp:taxon-name-part taxon-name-part-type="species" reg="lanceolata">lanceolata</tp:taxon-name-part></tp:taxon-name></italic> L. In spring, the female lays one egg per developing pyxidium, and each larva consumes the contents of a pyxidium, usually two seeds, without causing externally visible modification. Pupation takes place within the same pyxidium. Adults emerge from the beginning of summer until September. They overwinter in the soil (<xref ref-type="bibr" rid="B23">Hoffmann 1958</xref>; <xref ref-type="bibr" rid="B36">Scherf 1964</xref>; <xref ref-type="bibr" rid="B14">Dickason 1968</xref>; <xref ref-type="bibr" rid="B32">Nieminen and Vikberg 2015</xref>).</p></tp:treatment-sec><tp:treatment-sec sec-type="remarks" id="SECID0ECVAI"><title>Remarks and comparative notes.</title><p>This species is one of the most common species in the genus, with a very large range of distribution: Europe, the Caucasian states, the Middle East, central Asia, and Algeria (<xref ref-type="bibr" rid="B8">Caldara and Fogato 2013</xref>). It has been imported to North America, Australia and New Zealand (<xref ref-type="bibr" rid="B33">O’Brien and Wibmer 1982</xref>; <xref ref-type="bibr" rid="B11">Debinski and Holt 2000</xref>) and recently collected in South Africa (<xref ref-type="bibr" rid="B7">Caldara et al. 2009</xref>). Morphologically, this species is more closely related to other species of the group, i.e., <italic><tp:taxon-name><tp:taxon-name-part taxon-name-part-type="genus" reg="Mecinus">M.</tp:taxon-name-part> <tp:taxon-name-part taxon-name-part-type="species" reg="latiusculus">latiusculus</tp:taxon-name-part></tp:taxon-name></italic> (Jacquelin du Val, 1855) and <italic><tp:taxon-name><tp:taxon-name-part taxon-name-part-type="genus" reg="Mecinus">M.</tp:taxon-name-part> <tp:taxon-name-part taxon-name-part-type="species" reg="ictericus">ictericus</tp:taxon-name-part></tp:taxon-name></italic> than to <italic><tp:taxon-name><tp:taxon-name-part taxon-name-part-type="genus" reg="Mecinus">M.</tp:taxon-name-part> <tp:taxon-name-part taxon-name-part-type="species" reg="labilis">labilis</tp:taxon-name-part></tp:taxon-name></italic> studied herein, and this seems also to be corroborated by the preliminary molecular data (I. Toševski, unpublished data). However, the relationships among the immatures of these species are closer than their relationships with all the other species currently known.</p></tp:treatment-sec><ref-list><ref id="B23"><mixed-citation xmlns:xlink="http://www.w3.org/1999/xlink" xlink:type="simple"><person-group><name name-style="western"><surname>Hoffmann</surname><given-names>A</given-names></name></person-group> (<year>1958</year>) Faune de France 62 Coléoptères Curculionides (Troisième partie). Le Chevalier, Paris, 1209–1839.</mixed-citation></ref><ref id="B36"><mixed-citation xmlns:xlink="http://www.w3.org/1999/xlink" xlink:type="simple"><person-group><name name-style="western"><surname>Scherf</surname><given-names>H</given-names></name></person-group> (<year>1964</year>) Die Entwicklungsstadien der mitteleuropaischen Curculioniden (Morphologie, Bionomie, Ökologie). Abhandlungen der Senckenbergischen Naturforschenden Gesellschaft 506, 335 pp.</mixed-citation></ref><ref id="B14"><mixed-citation xmlns:xlink="http://www.w3.org/1999/xlink" xlink:type="simple"><person-group><name name-style="western"><surname>Dickason</surname><given-names>EA</given-names></name></person-group> (<year>1968</year>) <article-title>Observations on the biology of <italic><tp:taxon-name><tp:taxon-name-part taxon-name-part-type="genus">Gymnaetron</tp:taxon-name-part> <tp:taxon-name-part taxon-name-part-type="species">pascuorum</tp:taxon-name-part></tp:taxon-name></italic> (Gyll.) (<tp:taxon-name><tp:taxon-name-part taxon-name-part-type="order">Coleoptera</tp:taxon-name-part></tp:taxon-name>: <tp:taxon-name><tp:taxon-name-part taxon-name-part-type="family">Curculionidae</tp:taxon-name-part></tp:taxon-name>).</article-title><source>The Coleopterists’ Bulletin</source><volume>22</volume>: <fpage>11</fpage>–<lpage>15</lpage>.</mixed-citation></ref><ref id="B32"><mixed-citation xmlns:xlink="http://www.w3.org/1999/xlink" xlink:type="simple"><person-group><name name-style="western"><surname>Nieminen</surname><given-names>M</given-names></name><name name-style="western"><surname>Vikberg</surname><given-names>V</given-names></name></person-group> (<year>2015</year>) <article-title>The insect community of <italic><tp:taxon-name><tp:taxon-name-part taxon-name-part-type="genus">Plantago</tp:taxon-name-part> <tp:taxon-name-part taxon-name-part-type="species">lanceolata</tp:taxon-name-part></tp:taxon-name></italic> spikes in the Åland Islands, SW Finland.</article-title><source>Entomologica Fennica</source><volume>26</volume>: <fpage>30</fpage>–<lpage>52</lpage>. <ext-link xlink:type="simple" ext-link-type="doi" xlink:href="10.33338/ef.50914">https://doi.org/10.33338/ef.50914</ext-link></mixed-citation></ref><ref id="B8"><mixed-citation xmlns:xlink="http://www.w3.org/1999/xlink" xlink:type="simple"><person-group><name name-style="western"><surname>Caldara</surname><given-names>R</given-names></name><name name-style="western"><surname>Fogato</surname><given-names>V</given-names></name></person-group> (<year>2013</year>) <article-title>Systematics of the weevil genus <italic><tp:taxon-name><tp:taxon-name-part taxon-name-part-type="genus">Mecinus</tp:taxon-name-part></tp:taxon-name></italic> Germar, 1821 (<tp:taxon-name><tp:taxon-name-part taxon-name-part-type="order">Coleoptera</tp:taxon-name-part></tp:taxon-name>: <tp:taxon-name><tp:taxon-name-part taxon-name-part-type="family">Curculionidae</tp:taxon-name-part></tp:taxon-name>). I. Taxonomic treatment of the species.</article-title><source>Zootaxa</source><volume>3654</volume>: <fpage>1</fpage>–<lpage>105</lpage>. <ext-link xlink:type="simple" ext-link-type="doi" xlink:href="10.11646/zootaxa.3654.1.1">https://doi.org/10.11646/zootaxa.3654.1.1</ext-link></mixed-citation></ref><ref id="B33"><mixed-citation xmlns:xlink="http://www.w3.org/1999/xlink" xlink:type="simple"><person-group><name name-style="western"><surname>O’Brien</surname><given-names>CW</given-names></name><name name-style="western"><surname>Wibmer</surname><given-names>GJ</given-names></name></person-group> (<year>1982</year>) <article-title>Annotated checklist of the weevils (<tp:taxon-name><tp:taxon-name-part taxon-name-part-type="family">Curculionidae</tp:taxon-name-part></tp:taxon-name> sensu lato) of North America, Central America, and the West Indies (<tp:taxon-name><tp:taxon-name-part taxon-name-part-type="order">Coleoptera</tp:taxon-name-part></tp:taxon-name>: <tp:taxon-name><tp:taxon-name-part taxon-name-part-type="superfamily">Curculionoidea</tp:taxon-name-part></tp:taxon-name>).</article-title><source>Memoirs of the American Entomological Institute</source><volume>34</volume>: <fpage>1</fpage>–<lpage>382</lpage>.</mixed-citation></ref><ref id="B11"><mixed-citation xmlns:xlink="http://www.w3.org/1999/xlink" xlink:type="simple"><person-group><name name-style="western"><surname>Debinski</surname><given-names>DM</given-names></name><name name-style="western"><surname>Holt</surname><given-names>RD</given-names></name></person-group> (<year>2000</year>) <article-title>A survey and overview of habitat fragmentation experiments.</article-title><source>Conservation Biology</source><volume>14</volume>: <fpage>342</fpage>–<lpage>355</lpage>. <ext-link xlink:type="simple" ext-link-type="doi" xlink:href="10.1046/j.1523-1739.2000.98081.x">https://doi.org/10.1046/j.1523-1739.2000.98081.x</ext-link></mixed-citation></ref><ref id="B7"><mixed-citation xmlns:xlink="http://www.w3.org/1999/xlink" xlink:type="simple"><person-group><name name-style="western"><surname>Caldara</surname><given-names>R</given-names></name><name name-style="western"><surname>Colonnelli</surname><given-names>E</given-names></name><name name-style="western"><surname>Osella</surname><given-names>G</given-names></name></person-group> (<year>2009</year>) <article-title>On recently collected South African <tp:taxon-name><tp:taxon-name-part taxon-name-part-type="tribe">Tychiini</tp:taxon-name-part></tp:taxon-name> and <tp:taxon-name><tp:taxon-name-part taxon-name-part-type="tribe">Mecinini</tp:taxon-name-part></tp:taxon-name>, with description of seven new species (<tp:taxon-name><tp:taxon-name-part taxon-name-part-type="order">Coleoptera</tp:taxon-name-part></tp:taxon-name>, <tp:taxon-name><tp:taxon-name-part taxon-name-part-type="family">Curculionidae</tp:taxon-name-part></tp:taxon-name>).</article-title><source>Fragmenta Entomologica</source><volume>41</volume>: <fpage>129</fpage>–<lpage>167</lpage>.</mixed-citation></ref></ref-list></tp:taxon-treatment>
