# Supplementary material for: Immature stages of Palearctic Mecinus species (Coleoptera, Curculionidae, Curculioninae): morphological characters diagnostic at genus and species levels
Source: Zookeys. 2020 Jun 9;939:87–165. doi: 10.3897/zookeys.939.50612 (PMC7297811; doi:10.3897/zookeys.939.50612)
Supplement: XML Treatment for Mecinus simus [file zookeys.939.50612-treatment5.xml]

<!DOCTYPE tp:taxon-treatment
  PUBLIC "-//TaxonX//DTD Taxonomic Treatment Publishing DTD v0 20100105//EN" "tax-treatment-NSO.dtd">
<tp:taxon-treatment xmlns:tp="http://www.plazi.org/taxpub"><tp:treatment-meta><kwd-group><label>Taxon classification</label><kwd><named-content xmlns:xlink="http://www.w3.org/1999/xlink" content-type="kingdom">Animalia</named-content></kwd><kwd><named-content xmlns:xlink="http://www.w3.org/1999/xlink" content-type="order">Coleoptera</named-content></kwd><kwd><named-content xmlns:xlink="http://www.w3.org/1999/xlink" content-type="family">Curculionidae</named-content></kwd></kwd-group><mixed-citation publication-type="journal"><person-group><name><surname>Gosik</surname><given-names>Rafał</given-names></name><name><surname>Skuhrovec</surname><given-names>Jiří</given-names></name><name><surname>Caldara</surname><given-names>Roberto</given-names></name><name><surname>Toševski</surname><given-names>Ivo</given-names></name></person-group><article-title>Immature stages of Palearctic <italic><tp:taxon-name><tp:taxon-name-part taxon-name-part-type="genus" reg="Mecinus">Mecinus</tp:taxon-name-part></tp:taxon-name></italic> species (<tp:taxon-name><tp:taxon-name-part taxon-name-part-type="order">Coleoptera</tp:taxon-name-part></tp:taxon-name>, <tp:taxon-name><tp:taxon-name-part taxon-name-part-type="family">Curculionidae</tp:taxon-name-part></tp:taxon-name>, <tp:taxon-name><tp:taxon-name-part taxon-name-part-type="subfamily">Curculioninae</tp:taxon-name-part></tp:taxon-name>): morphological characters diagnostic at genus and species levels</article-title><source>Zookeys</source><day>09</day><month>6</month><year>2020</year><volume>939</volume><fpage>87</fpage><lpage>165</lpage><pub-id pub-id-type="doi">10.3897/zookeys.939.50612</pub-id></mixed-citation></tp:treatment-meta><tp:nomenclature><tp:taxon-name><object-id xmlns:xlink="http://www.w3.org/1999/xlink" content-type="arpha" xlink:type="simple">A857E4D6-06F5-51F9-8630-1DEB2735BAD4</object-id>
              <tp:taxon-name-part taxon-name-part-type="genus" reg="Mecinus">Mecinus</tp:taxon-name-part>
              <tp:taxon-name-part taxon-name-part-type="species" reg="simus">simus</tp:taxon-name-part>
            </tp:taxon-name><tp:taxon-authority>group</tp:taxon-authority></tp:nomenclature><tp:treatment-sec sec-type="Differential diagnosis" id="SECID0ELSBI"><title>Differential diagnosis.</title><p><bold>Larva.</bold> (1) cuticle of the body smooth; (2) pedal lobes prominent; (3) abdominal segment X reduced to three anal lobes of equal size; (4) thoracic spiracle unicameral; (5) all abdominal setae short or very short, without trend to become progressively longer from abd. segment I to VIII; (6) abdominal segments I–VIII with three <italic><abbrev xmlns:xlink="http://www.w3.org/1999/xlink" xlink:title="postdorsal" id="ABBRID0EUSBI" xlink:type="simple">pds</abbrev></italic> and two <italic><abbrev xmlns:xlink="http://www.w3.org/1999/xlink" xlink:title="spiracular" id="ABBRID0EZSBI" xlink:type="simple">ss</abbrev></italic>; (7) head white, rounded; (8) frontal suture poorly developed; (9) endocarina 3/4 of the frons; (10) <italic>des<sub>4</sub></italic> three times shorter than <italic>des<sub>1</sub></italic>; (11) absence of <italic>fs<sub>1</sub></italic>; (12) absence of <italic>fs<sub>2</sub></italic>; (13) <italic>fs<sub>3</sub></italic> three times shorter than <italic>fs<sub>4</sub></italic>; (14) head with one stemma; (15) absence of <italic>cls<sub>1</sub></italic>; (16) labial palpi one-segmented; (17) premental sclerite cup-like, posterior extension with elongated, acute apex; (18) surface of postlabium smooth.</p><p><bold>Pupa.</bold> (1) body stout and short; (2) urogomphi extremely short, not reaching outline of the body; (3) rostrum short, tapering to the top; (4) setae minute, almost invisible; (5) head with one <italic><abbrev xmlns:xlink="http://www.w3.org/1999/xlink" xlink:title="orbital" id="ABBRID0E5TBI" xlink:type="simple">os</abbrev></italic>; (6) rostrum with one <italic><abbrev xmlns:xlink="http://www.w3.org/1999/xlink" xlink:title="rostrum" id="ABBRID0EDUBI" xlink:type="simple">rs</abbrev></italic>; (7) pronotum with two <italic><abbrev xmlns:xlink="http://www.w3.org/1999/xlink" xlink:title="alar" id="ABBRID0EIUBI" xlink:type="simple">as</abbrev></italic>, one <italic><abbrev xmlns:xlink="http://www.w3.org/1999/xlink" xlink:title="dorsal" id="ABBRID0ENUBI" xlink:type="simple">ds</abbrev></italic>, one <italic><abbrev xmlns:xlink="http://www.w3.org/1999/xlink" xlink:title="lateral epicranial" id="ABBRID0ESUBI" xlink:type="simple">ls</abbrev></italic>, three <italic><abbrev xmlns:xlink="http://www.w3.org/1999/xlink" xlink:title="posterolateral" id="ABBRID0EXUBI" xlink:type="simple">pls</abbrev></italic>; (8) meso- and metanotum with two setae; (9) abdominal segments I–VII with three setae dorsally and without setae ventrally.</p></tp:treatment-sec><tp:treatment-sec sec-type="remarks" id="SECID0E2UBI"><title>Remarks and comparative notes.</title><p>The very short, conical and in lateral view straight rostrum, and the protibiae with apical third distinctly enlarged, sometimes with outer margin and apex bearing stout denticles, are truly noteworthy and unique in <tp:taxon-name><tp:taxon-name-part taxon-name-part-type="tribe">Mecinini</tp:taxon-name-part></tp:taxon-name>. Both characters are oddly similar to those of a mole, and the tibiae are similar to those of <tp:taxon-name><tp:taxon-name-part taxon-name-part-type="family">Scarabaeidae</tp:taxon-name-part></tp:taxon-name>. Since nothing was known about their biology except for their host plants, <xref ref-type="bibr" rid="B8">Caldara and Fogato (2013)</xref> speculated on the possibility that the species of this group deposit eggs in plant roots. The new biological data on <italic><tp:taxon-name><tp:taxon-name-part taxon-name-part-type="genus" reg="Mecinus">M.</tp:taxon-name-part> <tp:taxon-name-part taxon-name-part-type="species" reg="pirazzolii">pirazzolii</tp:taxon-name-part></tp:taxon-name></italic> below reported exclude this hypothesis and suggest that most likely the female is able to approach as close as possible to the pistil of the flower and deposit the egg thanks to the shape of its protibiae, since it is regularly found deeply stuck between <italic><tp:taxon-name><tp:taxon-name-part taxon-name-part-type="genus" reg="Plantago">Plantago</tp:taxon-name-part></tp:taxon-name></italic> inflorescences. This group might be related to the <italic><tp:taxon-name><tp:taxon-name-part taxon-name-part-type="genus" reg="Mecinus">M.</tp:taxon-name-part> <tp:taxon-name-part taxon-name-part-type="species" reg="collaris">collaris</tp:taxon-name-part></tp:taxon-name></italic> group on the basis of the morphological characters of the adults (<xref ref-type="bibr" rid="B10">Caldara et al. 2013</xref>), whereas it seems more related to the <italic><tp:taxon-name><tp:taxon-name-part taxon-name-part-type="genus" reg="Mecinus">M.</tp:taxon-name-part> <tp:taxon-name-part taxon-name-part-type="species" reg="circulatus">circulatus</tp:taxon-name-part></tp:taxon-name></italic> group according to the preliminary molecular data (I. Toševski, unpublished data). Unfortunately, the study of immatures did not clarify this situation. In fact, the presence of one palpomere on the labial palpi and of all spiracles unicameral contradicts this hypothesis, and the same combination of these two characters is found only in <italic><tp:taxon-name><tp:taxon-name-part taxon-name-part-type="genus" reg="Mecinus">M.</tp:taxon-name-part> <tp:taxon-name-part taxon-name-part-type="species" reg="pascuorum">pascuorum</tp:taxon-name-part></tp:taxon-name></italic> and <italic><tp:taxon-name><tp:taxon-name-part taxon-name-part-type="genus" reg="Mecinus">M.</tp:taxon-name-part> <tp:taxon-name-part taxon-name-part-type="species" reg="heydenii">heydenii</tp:taxon-name-part></tp:taxon-name></italic> groups, with the former of which the <italic><tp:taxon-name><tp:taxon-name-part taxon-name-part-type="genus" reg="Mecinus">M.</tp:taxon-name-part> <tp:taxon-name-part taxon-name-part-type="species" reg="simus">simus</tp:taxon-name-part></tp:taxon-name></italic> group might have major similarities. However, the immatures of the <italic><tp:taxon-name><tp:taxon-name-part taxon-name-part-type="genus" reg="Mecinus">M.</tp:taxon-name-part> <tp:taxon-name-part taxon-name-part-type="species" reg="simus">simus</tp:taxon-name-part></tp:taxon-name></italic> group have some autapomorphies, such as a smooth body cuticle and prominent pedal lobes in larvae and abdominal segments I–VII with three setae dorsally and without setae ventrally, apart from an obvious extraordinarily short rostrum tapering to the apex in pupae.</p></tp:treatment-sec><ref-list><ref id="B8"><mixed-citation xmlns:xlink="http://www.w3.org/1999/xlink" xlink:type="simple"><person-group><name name-style="western"><surname>Caldara</surname><given-names>R</given-names></name><name name-style="western"><surname>Fogato</surname><given-names>V</given-names></name></person-group> (<year>2013</year>) <article-title>Systematics of the weevil genus <italic><tp:taxon-name><tp:taxon-name-part taxon-name-part-type="genus">Mecinus</tp:taxon-name-part></tp:taxon-name></italic> Germar, 1821 (<tp:taxon-name><tp:taxon-name-part taxon-name-part-type="order">Coleoptera</tp:taxon-name-part></tp:taxon-name>: <tp:taxon-name><tp:taxon-name-part taxon-name-part-type="family">Curculionidae</tp:taxon-name-part></tp:taxon-name>). I. Taxonomic treatment of the species.</article-title><source>Zootaxa</source><volume>3654</volume>: <fpage>1</fpage>–<lpage>105</lpage>. <ext-link xlink:type="simple" ext-link-type="doi" xlink:href="10.11646/zootaxa.3654.1.1">https://doi.org/10.11646/zootaxa.3654.1.1</ext-link></mixed-citation></ref><ref id="B10"><mixed-citation xmlns:xlink="http://www.w3.org/1999/xlink" xlink:type="simple"><person-group><name name-style="western"><surname>Caldara</surname><given-names>R</given-names></name><name name-style="western"><surname>Sassi</surname><given-names>D</given-names></name><name name-style="western"><surname>Montagna</surname><given-names>M</given-names></name></person-group> (<year>2013</year>) <article-title>Systematics of the weevil genus <italic><tp:taxon-name><tp:taxon-name-part taxon-name-part-type="genus">Mecinus</tp:taxon-name-part></tp:taxon-name></italic> Germar, 1821 (<tp:taxon-name><tp:taxon-name-part taxon-name-part-type="order">Coleoptera</tp:taxon-name-part></tp:taxon-name>: <tp:taxon-name><tp:taxon-name-part taxon-name-part-type="family">Curculionidae</tp:taxon-name-part></tp:taxon-name>). II. Phylogenetic analysis based on adult morphological characters and host plant information.</article-title><source>Zootaxa</source><volume>3664</volume>: <fpage>136</fpage>–<lpage>148</lpage>. <ext-link xlink:type="simple" ext-link-type="doi" xlink:href="10.11646/zootaxa.3664.2.2">https://doi.org/10.11646/zootaxa.3664.2.2</ext-link></mixed-citation></ref></ref-list></tp:taxon-treatment>
