# Supplementary material for: Immature stages of Palearctic Mecinus species (Coleoptera, Curculionidae, Curculioninae): morphological characters diagnostic at genus and species levels
Source: Zookeys. 2020 Jun 9;939:87–165. doi: 10.3897/zookeys.939.50612 (PMC7297811; doi:10.3897/zookeys.939.50612)
Supplement: XML Treatment for Mecinus pirazzolii [file zookeys.939.50612-treatment6.xml]

<!DOCTYPE tp:taxon-treatment
  PUBLIC "-//TaxonX//DTD Taxonomic Treatment Publishing DTD v0 20100105//EN" "tax-treatment-NSO.dtd">
<tp:taxon-treatment xmlns:tp="http://www.plazi.org/taxpub"><tp:treatment-meta><kwd-group><label>Taxon classification</label><kwd><named-content xmlns:xlink="http://www.w3.org/1999/xlink" content-type="kingdom">Animalia</named-content></kwd><kwd><named-content xmlns:xlink="http://www.w3.org/1999/xlink" content-type="order">Coleoptera</named-content></kwd><kwd><named-content xmlns:xlink="http://www.w3.org/1999/xlink" content-type="family">Curculionidae</named-content></kwd></kwd-group><mixed-citation publication-type="journal"><person-group><name><surname>Gosik</surname><given-names>Rafał</given-names></name><name><surname>Skuhrovec</surname><given-names>Jiří</given-names></name><name><surname>Caldara</surname><given-names>Roberto</given-names></name><name><surname>Toševski</surname><given-names>Ivo</given-names></name></person-group><article-title>Immature stages of Palearctic <italic><tp:taxon-name><tp:taxon-name-part taxon-name-part-type="genus" reg="Mecinus">Mecinus</tp:taxon-name-part></tp:taxon-name></italic> species (<tp:taxon-name><tp:taxon-name-part taxon-name-part-type="order">Coleoptera</tp:taxon-name-part></tp:taxon-name>, <tp:taxon-name><tp:taxon-name-part taxon-name-part-type="family">Curculionidae</tp:taxon-name-part></tp:taxon-name>, <tp:taxon-name><tp:taxon-name-part taxon-name-part-type="subfamily">Curculioninae</tp:taxon-name-part></tp:taxon-name>): morphological characters diagnostic at genus and species levels</article-title><source>Zookeys</source><day>09</day><month>6</month><year>2020</year><volume>939</volume><fpage>87</fpage><lpage>165</lpage><pub-id pub-id-type="doi">10.3897/zookeys.939.50612</pub-id></mixed-citation></tp:treatment-meta><tp:nomenclature><tp:taxon-name><object-id xmlns:xlink="http://www.w3.org/1999/xlink" content-type="arpha" xlink:type="simple">B5BBE85B-3B1F-56AD-9F0B-995DDC6DDC31</object-id>
              <tp:taxon-name-part taxon-name-part-type="genus" reg="Mecinus">Mecinus</tp:taxon-name-part>
              <tp:taxon-name-part taxon-name-part-type="species" reg="pirazzolii">pirazzolii</tp:taxon-name-part>
            </tp:taxon-name><tp:taxon-authority>(Stierlin, 1867)</tp:taxon-authority></tp:nomenclature><tp:treatment-sec sec-type="material" id="SECID0ETZBI"><title>Material examined.</title><p>20 L3 larvae and 10 pupae, Serbia, Veliko Gradište, 14.07.2017, <named-content xmlns:xlink="http://www.w3.org/1999/xlink" content-type="dwc:verbatimCoordinates" xlink:type="simple"><named-content content-type="geo-json" specific-use="{&#34;type&#34;:&#34;Point&#34;,&#34;coordinates&#34;:[21.523767,44.750650]}" id="NCID0E3ZBI" xlink:type="simple">44°45.039'N, 21°31.426'E</named-content></named-content>, 86 m., <italic>ex <tp:taxon-name><tp:taxon-name-part taxon-name-part-type="genus" reg="Plantago">Plantago</tp:taxon-name-part> <tp:taxon-name-part taxon-name-part-type="species" reg="arenaria">arenaria</tp:taxon-name-part></tp:taxon-name></italic>, lgt. I. Toševski. Accession numbers of sequenced specimens <ext-link xmlns:xlink="http://www.w3.org/1999/xlink" ext-link-type="gen" xlink:href="MN992011" xlink:type="simple">MN992011</ext-link> (larva), <ext-link xmlns:xlink="http://www.w3.org/1999/xlink" ext-link-type="gen" xlink:href="MN992012" xlink:type="simple">MN992012</ext-link> (pupa).</p></tp:treatment-sec><tp:treatment-sec sec-type="description" id="SECID0EX1BI"><title>Description of mature larva</title><p>(Figures <xref ref-type="fig" rid="F7">7A–D</xref>, <xref ref-type="fig" rid="F8">8A–F</xref>). <bold><italic>Measurements</italic></bold> (in mm). Body length: 1.40–2.00. Body width (metathorax): 0.73–1.00. Head width: 0.36–0.40.</p><p><bold><italic>Body</italic></bold> (Figure <xref ref-type="fig" rid="F7">7A–D</xref>) white, slender, curved. Chaetotaxy of thoracic segments relatively well developed, setae capilliform, different in length, light yellow; on abdominal segments almost invisible (except dorsal parts of abdominal segments IX and X). Prothorax (Figure <xref ref-type="fig" rid="F7">7B</xref>) with eight <italic><abbrev xmlns:xlink="http://www.w3.org/1999/xlink" xlink:title="pronotal" id="ABBRID0EY2BI" xlink:type="simple">prns</abbrev></italic> of unequal length (seven relatively long and one medium), two relatively long <italic><abbrev xmlns:xlink="http://www.w3.org/1999/xlink" xlink:title="pleural" id="ABBRID0E42BI" xlink:type="simple">ps</abbrev></italic> and one short <italic>eus.</italic> Meso- and metathorax (Figure <xref ref-type="fig" rid="F7">7B</xref>) with one medium <italic><abbrev xmlns:xlink="http://www.w3.org/1999/xlink" xlink:title="prodorsal" id="ABBRID0EI3BI" xlink:type="simple">prs</abbrev></italic>, two long <italic><abbrev xmlns:xlink="http://www.w3.org/1999/xlink" xlink:title="postdorsal" id="ABBRID0EN3BI" xlink:type="simple">pds</abbrev></italic>, equal in length, one long <italic><abbrev xmlns:xlink="http://www.w3.org/1999/xlink" xlink:title="alar" id="ABBRID0ES3BI" xlink:type="simple">as</abbrev></italic>, three <italic><abbrev xmlns:xlink="http://www.w3.org/1999/xlink" xlink:title="spiracular" id="ABBRID0EX3BI" xlink:type="simple">ss</abbrev></italic> different in length (two relatively long, one short), one long <italic><abbrev xmlns:xlink="http://www.w3.org/1999/xlink" xlink:title="epipleural" id="ABBRID0E33BI" xlink:type="simple">eps</abbrev></italic>, one long <italic><abbrev xmlns:xlink="http://www.w3.org/1999/xlink" xlink:title="pleural" id="ABBRID0EB4BI" xlink:type="simple">ps</abbrev></italic> and one short <italic>eus.</italic> Pedal area with five long <italic><abbrev xmlns:xlink="http://www.w3.org/1999/xlink" xlink:title="pedal" id="ABBRID0EI4BI" xlink:type="simple">pda</abbrev></italic>, equal in length. Abdominal segments I–VIII (Figure <xref ref-type="fig" rid="F7">7C, D</xref>) with one very short <italic><abbrev xmlns:xlink="http://www.w3.org/1999/xlink" xlink:title="prodorsal" id="ABBRID0ER4BI" xlink:type="simple">prs</abbrev></italic>, three short <italic><abbrev xmlns:xlink="http://www.w3.org/1999/xlink" xlink:title="postdorsal" id="ABBRID0EW4BI" xlink:type="simple">pds</abbrev></italic> (on segment VIII medium, equal in length), arranged along posterior margin, two minute<italic>ss</italic>, one short <italic><abbrev xmlns:xlink="http://www.w3.org/1999/xlink" xlink:title="epipleural" id="ABBRID0E44BI" xlink:type="simple">eps</abbrev></italic>, one short <italic><abbrev xmlns:xlink="http://www.w3.org/1999/xlink" xlink:title="pleural" id="ABBRID0EC5BI" xlink:type="simple">ps</abbrev></italic>, one short <italic><abbrev xmlns:xlink="http://www.w3.org/1999/xlink" xlink:title="laterosternal" id="ABBRID0EH5BI" xlink:type="simple">lsts</abbrev></italic> and two short <italic>eus.</italic> Abdominal segment IX (Figure <xref ref-type="fig" rid="F7">7D</xref>) with three medium <italic><abbrev xmlns:xlink="http://www.w3.org/1999/xlink" xlink:title="dorsal" id="ABBRID0ES5BI" xlink:type="simple">ds</abbrev></italic>, all located close to posterior margin, one short <italic><abbrev xmlns:xlink="http://www.w3.org/1999/xlink" xlink:title="pleural" id="ABBRID0EX5BI" xlink:type="simple">ps</abbrev></italic> and two short <italic>sts.</italic> Each of anal lobes with one minute seta.</p><fig id="F7" position="float" orientation="portrait"><object-id xmlns:xlink="http://www.w3.org/1999/xlink" content-type="doi" xlink:type="simple">10.3897/zookeys.939.50612.figure7</object-id><object-id xmlns:xlink="http://www.w3.org/1999/xlink" content-type="arpha" xlink:type="simple">F6581031-67F1-5187-95A2-90569C25CE86</object-id><label>Figure 7.</label><caption><p><italic><tp:taxon-name><tp:taxon-name-part taxon-name-part-type="genus" reg="Mecinus">Mecinus</tp:taxon-name-part> <tp:taxon-name-part taxon-name-part-type="species" reg="pirazzolii">pirazzolii</tp:taxon-name-part></tp:taxon-name></italic> mature larva, habitus and chaetotaxy <bold>A</bold> habitus of the body and frontal view of the head <bold>B</bold> lateral view of thoracic segments <bold>C</bold> lateral view of abdominal segment I <bold>D</bold> lateral view of abdominal segments VII–X. Abbreviations: Th. I–III – number of thoracic segments, Abd. I–X – number of abominal segments, setae: <italic><abbrev xmlns:xlink="http://www.w3.org/1999/xlink" xlink:title="alar" id="ABBRID0EZ6BI" xlink:type="simple">as</abbrev></italic> – alar, <italic><abbrev xmlns:xlink="http://www.w3.org/1999/xlink" xlink:title="dorsal" id="ABBRID0E56BI" xlink:type="simple">ds</abbrev></italic> – dorsal, <italic><abbrev xmlns:xlink="http://www.w3.org/1999/xlink" xlink:title="epipleural" id="ABBRID0EDACI" xlink:type="simple">eps</abbrev></italic> – epipleural, <italic><abbrev xmlns:xlink="http://www.w3.org/1999/xlink" xlink:title="eusternal" id="ABBRID0EIACI" xlink:type="simple">eus</abbrev></italic> – eusternal, <italic><abbrev xmlns:xlink="http://www.w3.org/1999/xlink" xlink:title="laterosternal" id="ABBRID0ENACI" xlink:type="simple">lsts</abbrev></italic> – laterosternal, <italic><abbrev xmlns:xlink="http://www.w3.org/1999/xlink" xlink:title="pedal" id="ABBRID0ESACI" xlink:type="simple">pda</abbrev></italic> – pedal, <italic><abbrev xmlns:xlink="http://www.w3.org/1999/xlink" xlink:title="postdorsal" id="ABBRID0EXACI" xlink:type="simple">pds</abbrev></italic> – postdorsal, <italic><abbrev xmlns:xlink="http://www.w3.org/1999/xlink" xlink:title="pronotal" id="ABBRID0E3ACI" xlink:type="simple">prns</abbrev></italic> – pronotal, <italic><abbrev xmlns:xlink="http://www.w3.org/1999/xlink" xlink:title="prodorsal" id="ABBRID0EBBCI" xlink:type="simple">prs</abbrev></italic> – prodorsal, <italic><abbrev xmlns:xlink="http://www.w3.org/1999/xlink" xlink:title="pleural" id="ABBRID0EGBCI" xlink:type="simple">ps</abbrev></italic> – pleural, <italic><abbrev xmlns:xlink="http://www.w3.org/1999/xlink" xlink:title="spiracular" id="ABBRID0ELBCI" xlink:type="simple">ss</abbrev></italic> – spiracular, <italic><abbrev xmlns:xlink="http://www.w3.org/1999/xlink" xlink:title="sternal" id="ABBRID0EQBCI" xlink:type="simple">sts</abbrev></italic> – sternal, <italic><abbrev xmlns:xlink="http://www.w3.org/1999/xlink" xlink:title="terminal" id="ABBRID0EVBCI" xlink:type="simple">ts</abbrev></italic> – terminal.</p></caption><graphic xmlns:xlink="http://www.w3.org/1999/xlink" xlink:href="zookeys-939-087-g007.jpg" position="float" orientation="portrait" xlink:type="simple" id="oo_419861.jpg"><uri content-type="original_file" xlink:type="simple">https://binary.pensoft.net/fig/419861</uri></graphic></fig><p><bold><italic>Head capsule</italic></bold> (Figures <xref ref-type="fig" rid="F7">7A</xref>, <xref ref-type="fig" rid="F8">8A–C</xref>) light white, almost rounded. <italic>Des<sub>1,3,5</sub></italic> long; <italic>des<sub>2</sub></italic> two times shorter than <italic>des<sub>1</sub></italic>; <italic>des<sub>4</sub></italic> three times shorter than <italic>des<sub>1</sub></italic>. <italic>Fs<sub>4,5</sub></italic> equal in length, almost as long as <italic>des<sub>1</sub></italic>. <italic>Les<sub>1</sub></italic> medium, <italic>les<sub>2</sub></italic> long; one very short <italic><abbrev xmlns:xlink="http://www.w3.org/1999/xlink" xlink:title="ventral" id="ABBRID0ESDCI" xlink:type="simple">ves</abbrev></italic>, and one <italic><abbrev xmlns:xlink="http://www.w3.org/1999/xlink" xlink:title="postepicranial" id="ABBRID0EXDCI" xlink:type="simple">pes</abbrev></italic> (Figure <xref ref-type="fig" rid="F8">8A</xref>). Antennae (Figure <xref ref-type="fig" rid="F8">8B</xref>) with conical, elongated sensorium (<abbrev xmlns:xlink="http://www.w3.org/1999/xlink" xlink:title="sensorium" id="ABBRID0EDECI" xlink:type="simple">Se</abbrev>), four times as long as wide, and three sensilla basiconica. Clypeus (Figure <xref ref-type="fig" rid="F8">8C</xref>) trapezium-shaped, anterior margin slightly concave; <italic>cls<sub>2</sub></italic> short; <italic><abbrev xmlns:xlink="http://www.w3.org/1999/xlink" xlink:title="clypeal sensorium" id="ABBRID0EQECI" xlink:type="simple">clss</abbrev></italic> situated close to <italic>cls<sub>2</sub></italic>. Labrum (Figure <xref ref-type="fig" rid="F8">8C</xref>) narrow, trapezium-shaped, anterior margin slightly sinuate; <italic>lrs<sub>1</sub></italic> long, <italic>lrs<sub>2</sub></italic> medium <italic>lrs<sub>3</sub></italic> short. Epipharynx (Figure <xref ref-type="fig" rid="F8">8D</xref>) with three finger-like <italic><abbrev xmlns:xlink="http://www.w3.org/1999/xlink" xlink:title="anterolateral" id="ABBRID0ENFCI" xlink:type="simple">als</abbrev></italic> of almost equal length; two medium finger-like <italic><abbrev xmlns:xlink="http://www.w3.org/1999/xlink" xlink:title="anteromedial" id="ABBRID0ESFCI" xlink:type="simple">ams</abbrev></italic>; two short finger-like <italic><abbrev xmlns:xlink="http://www.w3.org/1999/xlink" xlink:title="median" id="ABBRID0EXFCI" xlink:type="simple">mes</abbrev></italic>; surface smooth; labral rods very short, rounded. Mandibles (Figure <xref ref-type="fig" rid="F8">8E</xref>) conical, rather wide, with a small protuberance in the middle of the cutting edge; both <italic><abbrev xmlns:xlink="http://www.w3.org/1999/xlink" xlink:title="mandibular" id="ABBRID0EAGCI" xlink:type="simple">mds</abbrev></italic> capilliform, medium, equal in length, placed transversely. Maxilla (Figure <xref ref-type="fig" rid="F8">8F</xref>) with one <italic><abbrev xmlns:xlink="http://www.w3.org/1999/xlink" xlink:title="stipal" id="ABBRID0EJGCI" xlink:type="simple">stps</abbrev></italic> and two <italic><abbrev xmlns:xlink="http://www.w3.org/1999/xlink" xlink:title="palpiferal" id="ABBRID0EOGCI" xlink:type="simple">pfs</abbrev></italic> of equal length; <italic><abbrev xmlns:xlink="http://www.w3.org/1999/xlink" xlink:title="malar basiventral" id="ABBRID0ETGCI" xlink:type="simple">mbs</abbrev></italic> short; mala with six long rod-like <italic><abbrev xmlns:xlink="http://www.w3.org/1999/xlink" xlink:title="dorsal malar" id="ABBRID0EYGCI" xlink:type="simple">dms</abbrev></italic> of almost equal size, five <italic><abbrev xmlns:xlink="http://www.w3.org/1999/xlink" xlink:title="ventral malar" id="ABBRID0E4GCI" xlink:type="simple">vms</abbrev></italic> different in length. Maxillary palpi: basal palpomere distinctly wider and longer than distal. Prelabium (Figure <xref ref-type="fig" rid="F8">8F</xref>) cup-like with one long <italic><abbrev xmlns:xlink="http://www.w3.org/1999/xlink" xlink:title="prelabial" xlink:type="simple">prms</abbrev></italic>; ligula with two short <italic><abbrev xmlns:xlink="http://www.w3.org/1999/xlink" xlink:title="ligular" id="ABBRID0EQHCI" xlink:type="simple">ligs</abbrev></italic>; premental sclerite clearly visible, cup-shaped, posterior extension with acute apex. Postlabium (Figure <xref ref-type="fig" rid="F8">8F</xref>) with medium <italic>pms<sub>1</sub></italic>, medium <italic>pms<sub>2</sub></italic>, and short <italic>pms<sub>3</sub></italic>.</p><fig id="F8" position="float" orientation="portrait"><object-id xmlns:xlink="http://www.w3.org/1999/xlink" content-type="doi" xlink:type="simple">10.3897/zookeys.939.50612.figure8</object-id><object-id xmlns:xlink="http://www.w3.org/1999/xlink" content-type="arpha" xlink:type="simple">B430E369-3507-58A2-ACA0-91F71D8EA9FF</object-id><label>Figure 8.</label><caption><p><italic><tp:taxon-name><tp:taxon-name-part taxon-name-part-type="genus" reg="Mecinus">Mecinus</tp:taxon-name-part> <tp:taxon-name-part taxon-name-part-type="species" reg="pirazzolii">pirazzolii</tp:taxon-name-part></tp:taxon-name></italic> mature larva, head and mouth parts <bold>A</bold> head, frontal view <bold>B</bold> antenna <bold>C</bold> clypeus and labrum, dorsal view <bold>D</bold> epipharynx <bold>E</bold> left mandible <bold>F</bold> maxillolabial complex, ventral aspect. Abbreviations: <italic><abbrev xmlns:xlink="http://www.w3.org/1999/xlink" xlink:title="antenna" id="ABBRID0EEJCI" xlink:type="simple">at</abbrev></italic> – antenna, <italic><abbrev xmlns:xlink="http://www.w3.org/1999/xlink" xlink:title="dorsal epicranial" id="ABBRID0EJJCI" xlink:type="simple">des</abbrev></italic> – dorsal epicranial, <abbrev xmlns:xlink="http://www.w3.org/1999/xlink" xlink:title="labral rods" id="ABBRID0ENJCI" xlink:type="simple">lr</abbrev> – labral rods, <abbrev xmlns:xlink="http://www.w3.org/1999/xlink" xlink:title="sensilla basiconica" id="ABBRID0ERJCI" xlink:type="simple">sb</abbrev> – sensillum basiconicum, <abbrev xmlns:xlink="http://www.w3.org/1999/xlink" xlink:title="sensorium" id="ABBRID0EVJCI" xlink:type="simple">Se</abbrev> – sensorium, <abbrev xmlns:xlink="http://www.w3.org/1999/xlink" xlink:title="stemmata" id="ABBRID0EZJCI" xlink:type="simple">st</abbrev> – stemmata, setae: <italic><abbrev xmlns:xlink="http://www.w3.org/1999/xlink" xlink:title="anterolateral" id="ABBRID0E5JCI" xlink:type="simple">als</abbrev></italic> – anterolateral, <italic><abbrev xmlns:xlink="http://www.w3.org/1999/xlink" xlink:title="anteromedial" id="ABBRID0EDKCI" xlink:type="simple">ams</abbrev></italic> – anteromedial, <italic><abbrev xmlns:xlink="http://www.w3.org/1999/xlink" xlink:title="clypeal" id="ABBRID0EIKCI" xlink:type="simple">cls</abbrev></italic> – clypeal, <italic><abbrev xmlns:xlink="http://www.w3.org/1999/xlink" xlink:title="dorsal malar" id="ABBRID0ENKCI" xlink:type="simple">dms</abbrev></italic> – dorsal malar, <italic><abbrev xmlns:xlink="http://www.w3.org/1999/xlink" xlink:title="frontal" id="ABBRID0ESKCI" xlink:type="simple">fs</abbrev></italic> – frontal, <italic><abbrev xmlns:xlink="http://www.w3.org/1999/xlink" xlink:title="ligular" id="ABBRID0EXKCI" xlink:type="simple">ligs</abbrev></italic> – ligular, <italic><abbrev xmlns:xlink="http://www.w3.org/1999/xlink" xlink:title="labral" id="ABBRID0E3KCI" xlink:type="simple">lrs</abbrev></italic> – labral, <italic><abbrev xmlns:xlink="http://www.w3.org/1999/xlink" xlink:title="lateral epicranial" id="ABBRID0EBLCI" xlink:type="simple">ls</abbrev></italic> – lateral epicranial, <italic><abbrev xmlns:xlink="http://www.w3.org/1999/xlink" xlink:title="malar basiventral" id="ABBRID0EGLCI" xlink:type="simple">mbs</abbrev></italic> – malar basiventral, <italic><abbrev xmlns:xlink="http://www.w3.org/1999/xlink" xlink:title="mandibular" id="ABBRID0ELLCI" xlink:type="simple">mds</abbrev></italic> – mandibular, <italic><abbrev xmlns:xlink="http://www.w3.org/1999/xlink" xlink:title="median" id="ABBRID0EQLCI" xlink:type="simple">mes</abbrev></italic> – median, <italic><abbrev xmlns:xlink="http://www.w3.org/1999/xlink" xlink:title="maxillary palp" id="ABBRID0EVLCI" xlink:type="simple">mxps</abbrev></italic> – maxillary palp, <italic><abbrev xmlns:xlink="http://www.w3.org/1999/xlink" xlink:title="postepicranial" id="ABBRID0E1LCI" xlink:type="simple">pes</abbrev></italic> – postepicranial, <italic><abbrev xmlns:xlink="http://www.w3.org/1999/xlink" xlink:title="ventral" id="ABBRID0E6LCI" xlink:type="simple">ves</abbrev></italic> – ventral, <italic><abbrev xmlns:xlink="http://www.w3.org/1999/xlink" xlink:title="palpiferal" id="ABBRID0EEMCI" xlink:type="simple">pfs</abbrev></italic> – palpiferal, <italic><abbrev xmlns:xlink="http://www.w3.org/1999/xlink" xlink:title="postlabial" id="ABBRID0EJMCI" xlink:type="simple">pms</abbrev></italic> – postlabial, <italic><abbrev xmlns:xlink="http://www.w3.org/1999/xlink" xlink:title="prelabial" xlink:type="simple">prms</abbrev></italic> – prelabial, <italic><abbrev xmlns:xlink="http://www.w3.org/1999/xlink" xlink:title="stipal" id="ABBRID0EYMCI" xlink:type="simple">stps</abbrev></italic> – stipal, <italic><abbrev xmlns:xlink="http://www.w3.org/1999/xlink" xlink:title="ventral malar" id="ABBRID0E4MCI" xlink:type="simple">vms</abbrev></italic> – ventral malar.</p></caption><graphic xmlns:xlink="http://www.w3.org/1999/xlink" xlink:href="zookeys-939-087-g008.jpg" position="float" orientation="portrait" xlink:type="simple" id="oo_419862.jpg"><uri content-type="original_file" xlink:type="simple">https://binary.pensoft.net/fig/419862</uri></graphic></fig></tp:treatment-sec><tp:treatment-sec sec-type="description" id="SECID0EGNCI"><title>Description of pupa</title><p>(Figure <xref ref-type="fig" rid="F9">9A–C</xref>). <bold><italic>Measurements</italic></bold> (in mm). Head width: 0.33–0.40. Body width: 0.93–1.16. Body length: 1.63–2.10.</p><p><bold><italic>Body</italic></bold> stout, slightly curved, white. Rostrum slender, very short, tapering to its top. Antennae moderately elongated. Pronotum 2.0 times as wide as long. Urogomorpi (<abbrev xmlns:xlink="http://www.w3.org/1999/xlink" xlink:title="Urogomphi" id="ABBRID0E1NCI" xlink:type="simple">ur</abbrev>) very short, conical, not reaching outline of the body (Figure <xref ref-type="fig" rid="F9">9A–C</xref>).</p><p><bold><italic>Chaetotaxy</italic></bold> almost invisible, all setae minute, possible to observation only under higher magnification. Head with one <italic><abbrev xmlns:xlink="http://www.w3.org/1999/xlink" xlink:title="orbital" id="ABBRID0EKOCI" xlink:type="simple">os</abbrev></italic>. Rostrum with one <italic><abbrev xmlns:xlink="http://www.w3.org/1999/xlink" xlink:title="rostrum" id="ABBRID0EPOCI" xlink:type="simple">rs</abbrev></italic> placed medially (Figure <xref ref-type="fig" rid="F9">9B</xref>). Pronotum with two <italic><abbrev xmlns:xlink="http://www.w3.org/1999/xlink" xlink:title="alar" id="ABBRID0EYOCI" xlink:type="simple">as</abbrev></italic>, one <italic><abbrev xmlns:xlink="http://www.w3.org/1999/xlink" xlink:title="lateral epicranial" id="ABBRID0E4OCI" xlink:type="simple">ls</abbrev></italic>, one <italic><abbrev xmlns:xlink="http://www.w3.org/1999/xlink" xlink:title="dorsal" id="ABBRID0ECPCI" xlink:type="simple">ds</abbrev></italic> and three <italic>pls.</italic> Dorsal parts of meso- and metathorax with two setae placed laterally. Dorsal parts of abdominal segments I–VIII with three setae situated posterolaterally and one seta laterally. Abdominal segment IX without setae.</p><fig id="F9" position="float" orientation="portrait"><object-id xmlns:xlink="http://www.w3.org/1999/xlink" content-type="doi" xlink:type="simple">10.3897/zookeys.939.50612.figure9</object-id><object-id xmlns:xlink="http://www.w3.org/1999/xlink" content-type="arpha" xlink:type="simple">DDC34374-6CF9-5E36-909B-F1613CE9195E</object-id><label>Figure 9.</label><caption><p><italic><tp:taxon-name><tp:taxon-name-part taxon-name-part-type="genus" reg="Mecinus">Mecinus</tp:taxon-name-part> <tp:taxon-name-part taxon-name-part-type="species" reg="pirazzolii">pirazzolii</tp:taxon-name-part></tp:taxon-name></italic> pupa habitus and chaetotaxy <bold>A</bold> ventral view <bold>B</bold> lateral view <bold>C</bold> dorsal view. Abbreviations: Th. I–III – number of thoracic segments, Abd. I–IX – number of abdominal segments, <abbrev xmlns:xlink="http://www.w3.org/1999/xlink" xlink:title="Urogomphi" id="ABBRID0EBQCI" xlink:type="simple">ur</abbrev> – urogomphi, setae: <italic><abbrev xmlns:xlink="http://www.w3.org/1999/xlink" xlink:title="alar" id="ABBRID0EGQCI" xlink:type="simple">as</abbrev></italic> – apical, <italic>d</italic> – dorsal, <italic><abbrev xmlns:xlink="http://www.w3.org/1999/xlink" xlink:title="dorsal" id="ABBRID0ENQCI" xlink:type="simple">ds</abbrev></italic> – discal, <italic><abbrev xmlns:xlink="http://www.w3.org/1999/xlink" xlink:title="femoral" id="ABBRID0ESQCI" xlink:type="simple">fes</abbrev></italic> – femoral, <italic>l</italic>, <italic><abbrev xmlns:xlink="http://www.w3.org/1999/xlink" xlink:title="lateral epicranial" id="ABBRID0EZQCI" xlink:type="simple">ls</abbrev></italic> – lateral, <italic><abbrev xmlns:xlink="http://www.w3.org/1999/xlink" xlink:title="orbital" id="ABBRID0E5QCI" xlink:type="simple">os</abbrev></italic> – orbital, <italic><abbrev xmlns:xlink="http://www.w3.org/1999/xlink" xlink:title="posterolateral" id="ABBRID0EDRCI" xlink:type="simple">pls</abbrev></italic> – posterolateral, <italic><abbrev xmlns:xlink="http://www.w3.org/1999/xlink" xlink:title="rostrum" id="ABBRID0EIRCI" xlink:type="simple">rs</abbrev></italic> – rostral.</p></caption><graphic xmlns:xlink="http://www.w3.org/1999/xlink" xlink:href="zookeys-939-087-g009.jpg" position="float" orientation="portrait" xlink:type="simple" id="oo_419863.jpg"><uri content-type="original_file" xlink:type="simple">https://binary.pensoft.net/fig/419863</uri></graphic></fig></tp:treatment-sec><tp:treatment-sec sec-type="notes" id="SECID0ERRCI"><title>Biological notes.</title><p>This species is associated with the annual plant <italic><tp:taxon-name><tp:taxon-name-part taxon-name-part-type="genus" reg="Plantago">Plantago</tp:taxon-name-part> <tp:taxon-name-part taxon-name-part-type="species" reg="arenaria">arenaria</tp:taxon-name-part></tp:taxon-name></italic> Waldst. &amp; Kit. The adult aggregation on plants is followed by the appearance of flowering stems with spikes in late spring. The females lay one egg onto the base of the pistil or the initialised seed. The act of oviposition is followed by proliferative growth of the ovarian tissue in the form of gall but without changes in the external morphology of the pyxidium. During development, the larvae consume all the tissue inside the pyxidium, leaving only the fruit shell intact. The larvae pupate inside the fruit shell, from which adults emerge after being completely sclerotised. Overwintering takes place in the soil litter near the host plant (I. Toševski, pers. obs.). Sympatric occurrence with <italic><tp:taxon-name><tp:taxon-name-part taxon-name-part-type="genus" reg="Mecinus">M.</tp:taxon-name-part> <tp:taxon-name-part taxon-name-part-type="species" reg="ictericus">ictericus</tp:taxon-name-part></tp:taxon-name></italic> is common (<xref ref-type="bibr" rid="B8">Caldara and Fogato 2013</xref>).</p></tp:treatment-sec><tp:treatment-sec sec-type="remarks" id="SECID0ERSCI"><title>Remarks and comparative notes.</title><p>This species is distributed in eastern Central Europe, southeastern Europe and Turkey. In our keys, this species is closer to the species of the <italic><tp:taxon-name><tp:taxon-name-part taxon-name-part-type="genus" reg="Mecinus">M.</tp:taxon-name-part> <tp:taxon-name-part taxon-name-part-type="species" reg="pascuorum">pascuorum</tp:taxon-name-part></tp:taxon-name></italic> group than to others, as already discussed in the Remarks for the group.</p></tp:treatment-sec><ref-list><ref id="B8"><mixed-citation xmlns:xlink="http://www.w3.org/1999/xlink" xlink:type="simple"><person-group><name name-style="western"><surname>Caldara</surname><given-names>R</given-names></name><name name-style="western"><surname>Fogato</surname><given-names>V</given-names></name></person-group> (<year>2013</year>) <article-title>Systematics of the weevil genus <italic><tp:taxon-name><tp:taxon-name-part taxon-name-part-type="genus">Mecinus</tp:taxon-name-part></tp:taxon-name></italic> Germar, 1821 (<tp:taxon-name><tp:taxon-name-part taxon-name-part-type="order">Coleoptera</tp:taxon-name-part></tp:taxon-name>: <tp:taxon-name><tp:taxon-name-part taxon-name-part-type="family">Curculionidae</tp:taxon-name-part></tp:taxon-name>). I. Taxonomic treatment of the species.</article-title><source>Zootaxa</source><volume>3654</volume>: <fpage>1</fpage>–<lpage>105</lpage>. <ext-link xlink:type="simple" ext-link-type="doi" xlink:href="10.11646/zootaxa.3654.1.1">https://doi.org/10.11646/zootaxa.3654.1.1</ext-link></mixed-citation></ref></ref-list></tp:taxon-treatment>
