# Supplementary material for: Immature stages of Palearctic Mecinus species (Coleoptera, Curculionidae, Curculioninae): morphological characters diagnostic at genus and species levels
Source: Zookeys. 2020 Jun 9;939:87–165. doi: 10.3897/zookeys.939.50612 (PMC7297811; doi:10.3897/zookeys.939.50612)
Supplement: XML Treatment for Mecinus circulatus [file zookeys.939.50612-treatment7.xml]

<!DOCTYPE tp:taxon-treatment
  PUBLIC "-//TaxonX//DTD Taxonomic Treatment Publishing DTD v0 20100105//EN" "tax-treatment-NSO.dtd">
<tp:taxon-treatment xmlns:tp="http://www.plazi.org/taxpub"><tp:treatment-meta><kwd-group><label>Taxon classification</label><kwd><named-content xmlns:xlink="http://www.w3.org/1999/xlink" content-type="kingdom">Animalia</named-content></kwd><kwd><named-content xmlns:xlink="http://www.w3.org/1999/xlink" content-type="order">Coleoptera</named-content></kwd><kwd><named-content xmlns:xlink="http://www.w3.org/1999/xlink" content-type="family">Curculionidae</named-content></kwd></kwd-group><mixed-citation publication-type="journal"><person-group><name><surname>Gosik</surname><given-names>Rafał</given-names></name><name><surname>Skuhrovec</surname><given-names>Jiří</given-names></name><name><surname>Caldara</surname><given-names>Roberto</given-names></name><name><surname>Toševski</surname><given-names>Ivo</given-names></name></person-group><article-title>Immature stages of Palearctic <italic><tp:taxon-name><tp:taxon-name-part taxon-name-part-type="genus" reg="Mecinus">Mecinus</tp:taxon-name-part></tp:taxon-name></italic> species (<tp:taxon-name><tp:taxon-name-part taxon-name-part-type="order">Coleoptera</tp:taxon-name-part></tp:taxon-name>, <tp:taxon-name><tp:taxon-name-part taxon-name-part-type="family">Curculionidae</tp:taxon-name-part></tp:taxon-name>, <tp:taxon-name><tp:taxon-name-part taxon-name-part-type="subfamily">Curculioninae</tp:taxon-name-part></tp:taxon-name>): morphological characters diagnostic at genus and species levels</article-title><source>Zookeys</source><day>09</day><month>6</month><year>2020</year><volume>939</volume><fpage>87</fpage><lpage>165</lpage><pub-id pub-id-type="doi">10.3897/zookeys.939.50612</pub-id></mixed-citation></tp:treatment-meta><tp:nomenclature><tp:taxon-name><object-id xmlns:xlink="http://www.w3.org/1999/xlink" content-type="arpha" xlink:type="simple">72903B88-3BD6-59A7-B3DD-F001E9AA14D7</object-id>
              <tp:taxon-name-part taxon-name-part-type="genus" reg="Mecinus">Mecinus</tp:taxon-name-part>
              <tp:taxon-name-part taxon-name-part-type="species" reg="circulatus">circulatus</tp:taxon-name-part>
            </tp:taxon-name><tp:taxon-authority>group</tp:taxon-authority></tp:nomenclature><tp:treatment-sec sec-type="Differential diagnosis" id="SECID0EFUCI"><title>Differential diagnosis.</title><p><bold>Larva.</bold> (1) body covered with asperities; (2) pedal lobes prominent well isolated; (3) abdominal segment X reduced to three anal lobes of unequal size; (4) thoracic spiracle bicameral; (5) abdominal setae very short, slightly growing from abdominal segment I to VIII; (6) abdominal segments I–VIII with three <italic><abbrev xmlns:xlink="http://www.w3.org/1999/xlink" xlink:title="postdorsal" id="ABBRID0EOUCI" xlink:type="simple">pds</abbrev></italic> and two <italic><abbrev xmlns:xlink="http://www.w3.org/1999/xlink" xlink:title="spiracular" id="ABBRID0ETUCI" xlink:type="simple">ss</abbrev></italic>; (7) head brown, distinctly flattened laterally; (8) frontal suture poorly or well visible; (9) endocarina 1/2 of the frons; (10) <italic>des<sub>4</sub></italic> very short or short; (11) presence of <italic>fs<sub>1</sub></italic>; (12) absence of <italic>fs<sub>2</sub></italic>; (13) <italic>fs<sub>3</sub></italic> very short; (14) head with two stemmata; (15) presence of <italic>cls<sub>1</sub></italic>; (16) labial palpi one-segmented; (17) premental sclerite cup-like; (18) surface of postlabium smooth.</p><p><bold>Pupa.</bold> (1) body elongated or very elongated; (2) urogomphi slender, short or medium, reaching outline of the body, directed downward; (3) rostrum moderately elongated; (4) setae minute or medium; (5) head with one <italic><abbrev xmlns:xlink="http://www.w3.org/1999/xlink" xlink:title="vertical" id="ABBRID0EQVCI" xlink:type="simple">vs</abbrev></italic>, one or two <italic><abbrev xmlns:xlink="http://www.w3.org/1999/xlink" xlink:title="superorbital" id="ABBRID0EVVCI" xlink:type="simple">sos</abbrev></italic>, one or two <italic><abbrev xmlns:xlink="http://www.w3.org/1999/xlink" xlink:title="orbital" id="ABBRID0E1VCI" xlink:type="simple">os</abbrev></italic>; (6) rostrum with one <italic><abbrev xmlns:xlink="http://www.w3.org/1999/xlink" xlink:title="superlateral" id="ABBRID0E6VCI" xlink:type="simple">sls</abbrev></italic> and one <italic><abbrev xmlns:xlink="http://www.w3.org/1999/xlink" xlink:title="rostrum" id="ABBRID0EEWCI" xlink:type="simple">rs</abbrev></italic>; (7) pronotum with one or two <italic><abbrev xmlns:xlink="http://www.w3.org/1999/xlink" xlink:title="alar" id="ABBRID0EJWCI" xlink:type="simple">as</abbrev></italic>, without or with one <italic><abbrev xmlns:xlink="http://www.w3.org/1999/xlink" xlink:title="dorsal" id="ABBRID0EOWCI" xlink:type="simple">ds</abbrev></italic>, two <italic>sls</italic>, without or up to two <italic><abbrev xmlns:xlink="http://www.w3.org/1999/xlink" xlink:title="lateral epicranial" id="ABBRID0EVWCI" xlink:type="simple">ls</abbrev></italic>, two or three <italic><abbrev xmlns:xlink="http://www.w3.org/1999/xlink" xlink:title="posterolateral" id="ABBRID0E1WCI" xlink:type="simple">pls</abbrev></italic>; (8) meso- and metanotum with two setae; (9) abdominal segments I–VII with three or five setae dorsally.</p></tp:treatment-sec><tp:treatment-sec sec-type="remarks" id="SECID0E5WCI"><title>Remarks and comparative notes.</title><p>The adults of this group are characterised by body elongate, subcylindrical, elytral integument reddish and black to completely black, protibiae with apical part of ventral surface distinctly directed outward. On the basis of these characters, this group might be related to <italic><tp:taxon-name><tp:taxon-name-part taxon-name-part-type="genus" reg="Mecinus">M.</tp:taxon-name-part> <tp:taxon-name-part taxon-name-part-type="species" reg="collaris">collaris</tp:taxon-name-part></tp:taxon-name></italic> and especially to the <italic><tp:taxon-name><tp:taxon-name-part taxon-name-part-type="genus" reg="Mecinus">M.</tp:taxon-name-part> <tp:taxon-name-part taxon-name-part-type="species" reg="simus">simus</tp:taxon-name-part></tp:taxon-name></italic> group (<xref ref-type="bibr" rid="B10">Caldara et al. 2013</xref>). The study of the immatures does not support this latter relationship. The immatures of this group lack autapomorphies. However, the larvae possess the unique combination of one palpomere + thoracic spiracle bicameral and abdominal spiracles unicameral, which do not share with the species of the <italic><tp:taxon-name><tp:taxon-name-part taxon-name-part-type="genus" reg="Mecinus">M.</tp:taxon-name-part> <tp:taxon-name-part taxon-name-part-type="species" reg="simus">simus</tp:taxon-name-part></tp:taxon-name></italic> group, <italic><tp:taxon-name><tp:taxon-name-part taxon-name-part-type="genus" reg="Mecinus">M.</tp:taxon-name-part> <tp:taxon-name-part taxon-name-part-type="species" reg="pirazzolii">pirazzolii</tp:taxon-name-part></tp:taxon-name></italic>, that we have studied.</p></tp:treatment-sec><ref-list><ref id="B10"><mixed-citation xmlns:xlink="http://www.w3.org/1999/xlink" xlink:type="simple"><person-group><name name-style="western"><surname>Caldara</surname><given-names>R</given-names></name><name name-style="western"><surname>Sassi</surname><given-names>D</given-names></name><name name-style="western"><surname>Montagna</surname><given-names>M</given-names></name></person-group> (<year>2013</year>) <article-title>Systematics of the weevil genus <italic><tp:taxon-name><tp:taxon-name-part taxon-name-part-type="genus">Mecinus</tp:taxon-name-part></tp:taxon-name></italic> Germar, 1821 (<tp:taxon-name><tp:taxon-name-part taxon-name-part-type="order">Coleoptera</tp:taxon-name-part></tp:taxon-name>: <tp:taxon-name><tp:taxon-name-part taxon-name-part-type="family">Curculionidae</tp:taxon-name-part></tp:taxon-name>). II. Phylogenetic analysis based on adult morphological characters and host plant information.</article-title><source>Zootaxa</source><volume>3664</volume>: <fpage>136</fpage>–<lpage>148</lpage>. <ext-link xlink:type="simple" ext-link-type="doi" xlink:href="10.11646/zootaxa.3664.2.2">https://doi.org/10.11646/zootaxa.3664.2.2</ext-link></mixed-citation></ref></ref-list></tp:taxon-treatment>
