# Supplementary material for: Immature stages of Palearctic Mecinus species (Coleoptera, Curculionidae, Curculioninae): morphological characters diagnostic at genus and species levels
Source: Zookeys. 2020 Jun 9;939:87–165. doi: 10.3897/zookeys.939.50612 (PMC7297811; doi:10.3897/zookeys.939.50612)
Supplement: XML Treatment for Mecinus circulatus [file zookeys.939.50612-treatment8.xml]

<!DOCTYPE tp:taxon-treatment
  PUBLIC "-//TaxonX//DTD Taxonomic Treatment Publishing DTD v0 20100105//EN" "tax-treatment-NSO.dtd">
<tp:taxon-treatment xmlns:tp="http://www.plazi.org/taxpub"><tp:treatment-meta><kwd-group><label>Taxon classification</label><kwd><named-content xmlns:xlink="http://www.w3.org/1999/xlink" content-type="kingdom">Animalia</named-content></kwd><kwd><named-content xmlns:xlink="http://www.w3.org/1999/xlink" content-type="order">Coleoptera</named-content></kwd><kwd><named-content xmlns:xlink="http://www.w3.org/1999/xlink" content-type="family">Curculionidae</named-content></kwd></kwd-group><mixed-citation publication-type="journal"><person-group><name><surname>Gosik</surname><given-names>Rafał</given-names></name><name><surname>Skuhrovec</surname><given-names>Jiří</given-names></name><name><surname>Caldara</surname><given-names>Roberto</given-names></name><name><surname>Toševski</surname><given-names>Ivo</given-names></name></person-group><article-title>Immature stages of Palearctic <italic><tp:taxon-name><tp:taxon-name-part taxon-name-part-type="genus" reg="Mecinus">Mecinus</tp:taxon-name-part></tp:taxon-name></italic> species (<tp:taxon-name><tp:taxon-name-part taxon-name-part-type="order">Coleoptera</tp:taxon-name-part></tp:taxon-name>, <tp:taxon-name><tp:taxon-name-part taxon-name-part-type="family">Curculionidae</tp:taxon-name-part></tp:taxon-name>, <tp:taxon-name><tp:taxon-name-part taxon-name-part-type="subfamily">Curculioninae</tp:taxon-name-part></tp:taxon-name>): morphological characters diagnostic at genus and species levels</article-title><source>Zookeys</source><day>09</day><month>6</month><year>2020</year><volume>939</volume><fpage>87</fpage><lpage>165</lpage><pub-id pub-id-type="doi">10.3897/zookeys.939.50612</pub-id></mixed-citation></tp:treatment-meta><tp:nomenclature><tp:taxon-name><object-id xmlns:xlink="http://www.w3.org/1999/xlink" content-type="arpha" xlink:type="simple">53E045BB-A67A-575D-8F27-1FFF21F24D36</object-id>
              <tp:taxon-name-part taxon-name-part-type="genus" reg="Mecinus">Mecinus</tp:taxon-name-part>
              <tp:taxon-name-part taxon-name-part-type="species" reg="circulatus">circulatus</tp:taxon-name-part>
            </tp:taxon-name><tp:taxon-authority>(Marsham, 1802)</tp:taxon-authority></tp:nomenclature><tp:treatment-sec sec-type="material" id="SECID0EXZCI"><title>Material examined.</title><p>5 L3 larvae and 10 pupae, 1.07.2017, Zemun, Serbia, GPS <named-content xmlns:xlink="http://www.w3.org/1999/xlink" content-type="dwc:verbatimCoordinates" xlink:type="simple"><named-content content-type="geo-json" specific-use="{&#34;type&#34;:&#34;Point&#34;,&#34;coordinates&#34;:[21.472583,44.650500]}" id="NCID0EA1CI" xlink:type="simple">44°39.030'N, 21°28.355'E</named-content></named-content>, 162 m., lgt. I. Toševski. Accession number of sequenced specimen <ext-link xmlns:xlink="http://www.w3.org/1999/xlink" ext-link-type="gen" xlink:href="MN991999" xlink:type="simple">MN991999</ext-link>.</p></tp:treatment-sec><tp:treatment-sec sec-type="description" id="SECID0EK1CI"><title>Description of mature larva</title><p>(Figures <xref ref-type="fig" rid="F10">10A–D</xref>, <xref ref-type="fig" rid="F11">11A–F</xref>). <bold><italic>Measurements</italic></bold> (in mm). Body length: 2.33–2.73. Body width (metathorax): 0.83–1.06. Head width: 0.50–0.53.</p><p><bold><italic>Body</italic></bold> (Figure <xref ref-type="fig" rid="F10">10A–D</xref>), light yellow, slender, curved (Figure <xref ref-type="fig" rid="F10">10B</xref>). Thoracic segments larger than abdominal segment I. Abdominal segments I–VI of almost equal length; segments VII–IX decreasing gradually to the terminal body part; segment X reduced to three anal lobes of those lateral are the largest, and dorsal the smallest (sometimes absent). Chaetotaxy weakly developed, setae short, transparent, difficult to observe (Figure <xref ref-type="fig" rid="F10">10B</xref>). Prothorax (Figure <xref ref-type="fig" rid="F10">10B</xref>) with eight <italic><abbrev xmlns:xlink="http://www.w3.org/1999/xlink" xlink:title="pronotal" id="ABBRID0ET2CI" xlink:type="simple">prns</abbrev></italic> (six medium and two very short); two medium <italic><abbrev xmlns:xlink="http://www.w3.org/1999/xlink" xlink:title="pleural" id="ABBRID0EY2CI" xlink:type="simple">ps</abbrev></italic> and one very short <italic>eus.</italic> Meso- and metathorax (Figure <xref ref-type="fig" rid="F10">10B</xref>) with one very short <italic><abbrev xmlns:xlink="http://www.w3.org/1999/xlink" xlink:title="prodorsal" id="ABBRID0ED3CI" xlink:type="simple">prs</abbrev></italic>, two <italic><abbrev xmlns:xlink="http://www.w3.org/1999/xlink" xlink:title="postdorsal" id="ABBRID0EI3CI" xlink:type="simple">pds</abbrev></italic> (one very short, one medium), one medium <italic><abbrev xmlns:xlink="http://www.w3.org/1999/xlink" xlink:title="alar" id="ABBRID0EN3CI" xlink:type="simple">as</abbrev></italic>, three <italic><abbrev xmlns:xlink="http://www.w3.org/1999/xlink" xlink:title="spiracular" id="ABBRID0ES3CI" xlink:type="simple">ss</abbrev></italic> (two medium and one very short), one medium <italic><abbrev xmlns:xlink="http://www.w3.org/1999/xlink" xlink:title="epipleural" id="ABBRID0EX3CI" xlink:type="simple">eps</abbrev></italic>, one medium <italic><abbrev xmlns:xlink="http://www.w3.org/1999/xlink" xlink:title="pleural" id="ABBRID0E33CI" xlink:type="simple">ps</abbrev></italic> and one very short <italic>eus.</italic> Pedal area with three <italic><abbrev xmlns:xlink="http://www.w3.org/1999/xlink" xlink:title="pedal" id="ABBRID0ED4CI" xlink:type="simple">pda</abbrev></italic> (one medium and two very short). Abdominal segments I–VIII (Figure <xref ref-type="fig" rid="F10">10C, D</xref>) with one very short <italic><abbrev xmlns:xlink="http://www.w3.org/1999/xlink" xlink:title="prodorsal" id="ABBRID0EM4CI" xlink:type="simple">prs</abbrev></italic>, three <italic><abbrev xmlns:xlink="http://www.w3.org/1999/xlink" xlink:title="postdorsal" id="ABBRID0ER4CI" xlink:type="simple">pds</abbrev></italic> arranged along the posterior margin (order: very short, medium and very short), two <italic><abbrev xmlns:xlink="http://www.w3.org/1999/xlink" xlink:title="spiracular" id="ABBRID0EW4CI" xlink:type="simple">ss</abbrev></italic> different in length, two <italic><abbrev xmlns:xlink="http://www.w3.org/1999/xlink" xlink:title="epipleural" id="ABBRID0E24CI" xlink:type="simple">eps</abbrev></italic> different in length, one medium <italic><abbrev xmlns:xlink="http://www.w3.org/1999/xlink" xlink:title="pleural" id="ABBRID0EA5CI" xlink:type="simple">ps</abbrev></italic>, one medium <italic><abbrev xmlns:xlink="http://www.w3.org/1999/xlink" xlink:title="laterosternal" id="ABBRID0EF5CI" xlink:type="simple">lsts</abbrev></italic> and two very short <italic>eus.</italic> Abdominal segment IX (Figure <xref ref-type="fig" rid="F10">10D</xref>) with two <italic><abbrev xmlns:xlink="http://www.w3.org/1999/xlink" xlink:title="dorsal" id="ABBRID0EQ5CI" xlink:type="simple">ds</abbrev></italic> (one medium and one very short), all located close to the posterior margin, one very short <italic><abbrev xmlns:xlink="http://www.w3.org/1999/xlink" xlink:title="pleural" id="ABBRID0EV5CI" xlink:type="simple">ps</abbrev></italic> and two very short <italic>sts.</italic> Each lateral anal lobe (abd. seg. X) with one minute seta.</p><fig id="F10" position="float" orientation="portrait"><object-id xmlns:xlink="http://www.w3.org/1999/xlink" content-type="doi" xlink:type="simple">10.3897/zookeys.939.50612.figure10</object-id><object-id xmlns:xlink="http://www.w3.org/1999/xlink" content-type="arpha" xlink:type="simple">A7072C9F-E6F5-5712-8BCF-639E28D5AB4C</object-id><label>Figure 10.</label><caption><p><italic><tp:taxon-name><tp:taxon-name-part taxon-name-part-type="genus" reg="Mecinus">Mecinus</tp:taxon-name-part> <tp:taxon-name-part taxon-name-part-type="species" reg="circulatus">circulatus</tp:taxon-name-part></tp:taxon-name></italic> mature larva, habitus and chaetotaxy <bold>A</bold> habitus of the body and frontal view of the head <bold>B</bold> lateral view of thoracic segments <bold>C</bold> lateral view of abdominal segment I <bold>D</bold> lateral view of abdominal segments VII–X. Abbreviations: Th. I–III – number of thoracic segments, Abd. I–X – number of abominal segments, setae: <italic><abbrev xmlns:xlink="http://www.w3.org/1999/xlink" xlink:title="alar" id="ABBRID0EX6CI" xlink:type="simple">as</abbrev></italic> – alar, <italic><abbrev xmlns:xlink="http://www.w3.org/1999/xlink" xlink:title="dorsal" id="ABBRID0E36CI" xlink:type="simple">ds</abbrev></italic> – dorsal, <italic><abbrev xmlns:xlink="http://www.w3.org/1999/xlink" xlink:title="epipleural" id="ABBRID0EBADI" xlink:type="simple">eps</abbrev></italic> – epipleural, <italic><abbrev xmlns:xlink="http://www.w3.org/1999/xlink" xlink:title="eusternal" id="ABBRID0EGADI" xlink:type="simple">eus</abbrev></italic> – eusternal, <italic><abbrev xmlns:xlink="http://www.w3.org/1999/xlink" xlink:title="laterosternal" id="ABBRID0ELADI" xlink:type="simple">lsts</abbrev></italic> – laterosternal, <italic><abbrev xmlns:xlink="http://www.w3.org/1999/xlink" xlink:title="pedal" id="ABBRID0EQADI" xlink:type="simple">pda</abbrev></italic> – pedal, <italic><abbrev xmlns:xlink="http://www.w3.org/1999/xlink" xlink:title="postdorsal" id="ABBRID0EVADI" xlink:type="simple">pds</abbrev></italic> – postdorsal, <italic><abbrev xmlns:xlink="http://www.w3.org/1999/xlink" xlink:title="pronotal" id="ABBRID0E1ADI" xlink:type="simple">prns</abbrev></italic> – pronotal, <italic><abbrev xmlns:xlink="http://www.w3.org/1999/xlink" xlink:title="prodorsal" id="ABBRID0E6ADI" xlink:type="simple">prs</abbrev></italic> – prodorsal, <italic><abbrev xmlns:xlink="http://www.w3.org/1999/xlink" xlink:title="pleural" id="ABBRID0EEBDI" xlink:type="simple">ps</abbrev></italic> – pleural, <italic><abbrev xmlns:xlink="http://www.w3.org/1999/xlink" xlink:title="spiracular" id="ABBRID0EJBDI" xlink:type="simple">ss</abbrev></italic> – spiracular, <italic><abbrev xmlns:xlink="http://www.w3.org/1999/xlink" xlink:title="sternal" id="ABBRID0EOBDI" xlink:type="simple">sts</abbrev></italic> – sternal, <italic><abbrev xmlns:xlink="http://www.w3.org/1999/xlink" xlink:title="terminal" id="ABBRID0ETBDI" xlink:type="simple">ts</abbrev></italic> – terminal.</p></caption><graphic xmlns:xlink="http://www.w3.org/1999/xlink" xlink:href="zookeys-939-087-g010.jpg" position="float" orientation="portrait" xlink:type="simple" id="oo_419864.jpg"><uri content-type="original_file" xlink:type="simple">https://binary.pensoft.net/fig/419864</uri></graphic></fig><p><bold><italic>Head capsule</italic></bold> (Figures <xref ref-type="fig" rid="F10">10A</xref>, <xref ref-type="fig" rid="F11">11A–F</xref>) pale brown, narrowed bilaterally. Frontal suture poorly visible. <italic>Des<sub>1–3</sub></italic> very long, equal in length, <italic>des<sub>4</sub></italic> four times shorter than <italic>des<sub>1</sub></italic>, <italic>des<sub>5</sub></italic> slightly shorter than <italic>des<sub>1</sub></italic>. <italic>Fs<sub>1</sub></italic> short; <italic>fs<sub>3</sub></italic> short, <italic>fs<sub>4,5</sub></italic> long. <italic>Les<sub>1</sub></italic> and <italic>les<sub>2</sub></italic> equal in length, slightly shorter than <italic>des<sub>1</sub></italic>; both <italic><abbrev xmlns:xlink="http://www.w3.org/1999/xlink" xlink:title="ventral" id="ABBRID0EYDDI" xlink:type="simple">ves</abbrev></italic> short, and five short <italic><abbrev xmlns:xlink="http://www.w3.org/1999/xlink" xlink:title="postepicranial" id="ABBRID0E4DDI" xlink:type="simple">pes</abbrev></italic> (Figure <xref ref-type="fig" rid="F11">11A</xref>). Antennae (Figure <xref ref-type="fig" rid="F11">11B</xref>) with conical sensorium (<abbrev xmlns:xlink="http://www.w3.org/1999/xlink" xlink:title="sensorium" id="ABBRID0EJEDI" xlink:type="simple">Se</abbrev>) four times as long as wide, and three sensilla basiconica. Clypeus (Figure <xref ref-type="fig" rid="F11">11C</xref>) trapezium-shaped, anterior margin concave; <italic>cls<sub>1-2</sub></italic> relatively short; <italic><abbrev xmlns:xlink="http://www.w3.org/1999/xlink" xlink:title="clypeal sensorium" id="ABBRID0EWEDI" xlink:type="simple">clss</abbrev></italic> placed close to <italic>cls<sub>2</sub></italic>. Labrum (Figure <xref ref-type="fig" rid="F11">11C</xref>) with distinctly sinuate anterior margin; <italic>lrs<sub>1</sub></italic> very long, <italic>lrs<sub>2</sub></italic> slightly shorter than <italic>lrs<sub>1</sub></italic>, <italic>lrs<sub>3</sub></italic> two times shorter than <italic>lrs<sub>1</sub></italic>. Epipharynx (Figure <xref ref-type="fig" rid="F11">11D</xref>) with three medium, finger-shaped <italic><abbrev xmlns:xlink="http://www.w3.org/1999/xlink" xlink:title="anterolateral" id="ABBRID0E2FDI" xlink:type="simple">als</abbrev></italic> of almost equal length; two rod-like <italic><abbrev xmlns:xlink="http://www.w3.org/1999/xlink" xlink:title="anteromedial" id="ABBRID0EAGDI" xlink:type="simple">ams</abbrev></italic>, equal in length; one finger-like <italic><abbrev xmlns:xlink="http://www.w3.org/1999/xlink" xlink:title="median" id="ABBRID0EFGDI" xlink:type="simple">mes</abbrev></italic> of medium length; surface smooth; labral rods close to kidney-shaped. Mandibles (Figure <xref ref-type="fig" rid="F11">11E</xref>) conical, wide, with a small protuberance in the middle of the cutting edge; both <italic><abbrev xmlns:xlink="http://www.w3.org/1999/xlink" xlink:title="mandibular" id="ABBRID0EOGDI" xlink:type="simple">mds</abbrev></italic> capilliform, medium, equal in length, placed mediolaterally. Maxilla (Figure <xref ref-type="fig" rid="F11">11F</xref>) with one <italic><abbrev xmlns:xlink="http://www.w3.org/1999/xlink" xlink:title="stipal" id="ABBRID0EXGDI" xlink:type="simple">stps</abbrev></italic> and two <italic><abbrev xmlns:xlink="http://www.w3.org/1999/xlink" xlink:title="palpiferal" id="ABBRID0E3GDI" xlink:type="simple">pfs</abbrev></italic> equal length; <italic><abbrev xmlns:xlink="http://www.w3.org/1999/xlink" xlink:title="malar basiventral" id="ABBRID0EBHDI" xlink:type="simple">mbs</abbrev></italic> very short; mala with six finger-like <italic><abbrev xmlns:xlink="http://www.w3.org/1999/xlink" xlink:title="dorsal malar" id="ABBRID0EGHDI" xlink:type="simple">dms</abbrev></italic> of almost equal size; four <italic><abbrev xmlns:xlink="http://www.w3.org/1999/xlink" xlink:title="ventral malar" id="ABBRID0ELHDI" xlink:type="simple">vms</abbrev></italic> different in length. Maxillary palpi: basal palpomere distinctly wider and slightly longer than distal. Prelabium (Figure <xref ref-type="fig" rid="F11">11F</xref>) cup-like with one relatively short <italic><abbrev xmlns:xlink="http://www.w3.org/1999/xlink" xlink:title="prelabial" xlink:type="simple">prms</abbrev></italic>; ligula with two <italic><abbrev xmlns:xlink="http://www.w3.org/1999/xlink" xlink:title="ligular" id="ABBRID0E5HDI" xlink:type="simple">ligs</abbrev></italic> different in length; premental sclerite well visible, cup-shaped. Postlabium (Figure <xref ref-type="fig" rid="F11">11F</xref>) with medium <italic>pms<sub>1</sub></italic>, long <italic>pms<sub>2</sub></italic>, and medium <italic>pms<sub>3</sub></italic>.</p><fig id="F11" position="float" orientation="portrait"><object-id xmlns:xlink="http://www.w3.org/1999/xlink" content-type="doi" xlink:type="simple">10.3897/zookeys.939.50612.figure11</object-id><object-id xmlns:xlink="http://www.w3.org/1999/xlink" content-type="arpha" xlink:type="simple">D26B56DF-9069-5CCA-B95B-07783FCA83ED</object-id><label>Figure 11.</label><caption><p><italic><tp:taxon-name><tp:taxon-name-part taxon-name-part-type="genus" reg="Mecinus">Mecinus</tp:taxon-name-part> <tp:taxon-name-part taxon-name-part-type="species" reg="circulatus">circulatus</tp:taxon-name-part></tp:taxon-name></italic> mature larva, head and mouth parts <bold>A</bold> head, frontal view <bold>B</bold> antenna <bold>C</bold> clypeus and labrum, dorsal view <bold>D</bold> epipharynx <bold>E</bold> left mandible <bold>F</bold> maxillolabial complex, ventral aspect. Abbreviations: <italic><abbrev xmlns:xlink="http://www.w3.org/1999/xlink" xlink:title="antenna" id="ABBRID0ESJDI" xlink:type="simple">at</abbrev></italic> – antenna, <italic><abbrev xmlns:xlink="http://www.w3.org/1999/xlink" xlink:title="clypeal sensorium" id="ABBRID0EXJDI" xlink:type="simple">clss</abbrev></italic> – clypeal sensorium, <abbrev xmlns:xlink="http://www.w3.org/1999/xlink" xlink:title="labral rods" id="ABBRID0E2JDI" xlink:type="simple">lr</abbrev> – labral rods, <abbrev xmlns:xlink="http://www.w3.org/1999/xlink" xlink:title="sensilla basiconica" id="ABBRID0E6JDI" xlink:type="simple">sb</abbrev> – sensillum basiconicum, <abbrev xmlns:xlink="http://www.w3.org/1999/xlink" xlink:title="sensorium" id="ABBRID0EDKDI" xlink:type="simple">Se</abbrev> – sensorium, <abbrev xmlns:xlink="http://www.w3.org/1999/xlink" xlink:title="stemmata" id="ABBRID0EHKDI" xlink:type="simple">st</abbrev> – stemmata, setae: <italic><abbrev xmlns:xlink="http://www.w3.org/1999/xlink" xlink:title="anterolateral" id="ABBRID0EMKDI" xlink:type="simple">als</abbrev></italic> – anterolateral, <italic><abbrev xmlns:xlink="http://www.w3.org/1999/xlink" xlink:title="anteromedial" id="ABBRID0ERKDI" xlink:type="simple">ams</abbrev></italic> – anteromedial, <italic><abbrev xmlns:xlink="http://www.w3.org/1999/xlink" xlink:title="clypeal" id="ABBRID0EWKDI" xlink:type="simple">cls</abbrev></italic> – clypeal, <italic><abbrev xmlns:xlink="http://www.w3.org/1999/xlink" xlink:title="dorsal epicranial" id="ABBRID0E2KDI" xlink:type="simple">des</abbrev></italic> – dorsal epicranial, <italic><abbrev xmlns:xlink="http://www.w3.org/1999/xlink" xlink:title="dorsal malar" id="ABBRID0EALDI" xlink:type="simple">dms</abbrev></italic> – dorsal malar, <italic><abbrev xmlns:xlink="http://www.w3.org/1999/xlink" xlink:title="frontal" id="ABBRID0EFLDI" xlink:type="simple">fs</abbrev></italic> – frontal, <italic><abbrev xmlns:xlink="http://www.w3.org/1999/xlink" xlink:title="ligular" id="ABBRID0EKLDI" xlink:type="simple">ligs</abbrev></italic> – ligular, <italic><abbrev xmlns:xlink="http://www.w3.org/1999/xlink" xlink:title="labral" id="ABBRID0EPLDI" xlink:type="simple">lrs</abbrev></italic> – labral, <italic><abbrev xmlns:xlink="http://www.w3.org/1999/xlink" xlink:title="lateral epicranial" id="ABBRID0EULDI" xlink:type="simple">ls</abbrev></italic> – lateral epicranial, <italic><abbrev xmlns:xlink="http://www.w3.org/1999/xlink" xlink:title="malar basiventral" id="ABBRID0EZLDI" xlink:type="simple">mbs</abbrev></italic> – malar basiventral, <italic><abbrev xmlns:xlink="http://www.w3.org/1999/xlink" xlink:title="mandibular" id="ABBRID0E5LDI" xlink:type="simple">mds</abbrev></italic> – mandibular, <italic><abbrev xmlns:xlink="http://www.w3.org/1999/xlink" xlink:title="median" id="ABBRID0EDMDI" xlink:type="simple">mes</abbrev></italic> – median, <italic><abbrev xmlns:xlink="http://www.w3.org/1999/xlink" xlink:title="maxillary palp" id="ABBRID0EIMDI" xlink:type="simple">mxps</abbrev></italic> – maxillary palp, <italic><abbrev xmlns:xlink="http://www.w3.org/1999/xlink" xlink:title="postepicranial" id="ABBRID0ENMDI" xlink:type="simple">pes</abbrev></italic> – postepicranial, <italic><abbrev xmlns:xlink="http://www.w3.org/1999/xlink" xlink:title="ventral" id="ABBRID0ESMDI" xlink:type="simple">ves</abbrev></italic> – ventral, <italic><abbrev xmlns:xlink="http://www.w3.org/1999/xlink" xlink:title="palpiferal" id="ABBRID0EXMDI" xlink:type="simple">pfs</abbrev></italic> – palpiferal, <italic><abbrev xmlns:xlink="http://www.w3.org/1999/xlink" xlink:title="postlabial" id="ABBRID0E3MDI" xlink:type="simple">pms</abbrev></italic> – postlabial, <italic><abbrev xmlns:xlink="http://www.w3.org/1999/xlink" xlink:title="prelabial" xlink:type="simple">prms</abbrev></italic> – prelabial, <italic><abbrev xmlns:xlink="http://www.w3.org/1999/xlink" xlink:title="stipal" id="ABBRID0ELNDI" xlink:type="simple">stps</abbrev></italic> – stipal, <italic><abbrev xmlns:xlink="http://www.w3.org/1999/xlink" xlink:title="ventral malar" id="ABBRID0EQNDI" xlink:type="simple">vms</abbrev></italic> – ventral malar.</p></caption><graphic xmlns:xlink="http://www.w3.org/1999/xlink" xlink:href="zookeys-939-087-g011.jpg" position="float" orientation="portrait" xlink:type="simple" id="oo_419865.jpg"><uri content-type="original_file" xlink:type="simple">https://binary.pensoft.net/fig/419865</uri></graphic></fig></tp:treatment-sec><tp:treatment-sec sec-type="description" id="SECID0EZNDI"><title>Description of pupa.</title><p>(Figure <xref ref-type="fig" rid="F12">12A–C</xref>). <bold><italic>Measurements</italic></bold> (in mm). Head width: 0.46–0.50. Body width: 1.16–1.40. Body length: 2.46–3.00.</p><p><bold><italic>Body</italic></bold> moderately elongated, white. Rostrum rather short, about 3.2 times as long as wide, reaching up to mesocoxae. Antennae slender and elongated. Pronotum 1.25 times as wide as long. Mesonotum slightly shorter than metanotum. Urogomphi (<abbrev xmlns:xlink="http://www.w3.org/1999/xlink" xlink:title="Urogomphi" id="ABBRID0ENODI" xlink:type="simple">ur</abbrev>) short, slender, conical, with sclerotised, sharp apex, slightly reaching outline of the body, directed downward (Figure <xref ref-type="fig" rid="F12">12A–C</xref>).</p><p><bold><italic>Chaetotaxy</italic></bold> very sparse, setae short or minute. Head with one <italic><abbrev xmlns:xlink="http://www.w3.org/1999/xlink" xlink:title="vertical" id="ABBRID0E4ODI" xlink:type="simple">vs</abbrev></italic>, one <italic><abbrev xmlns:xlink="http://www.w3.org/1999/xlink" xlink:title="orbital" id="ABBRID0ECPDI" xlink:type="simple">os</abbrev></italic> and one <italic>sos.</italic> Rostrum with one <italic><abbrev xmlns:xlink="http://www.w3.org/1999/xlink" xlink:title="rostrum" id="ABBRID0EJPDI" xlink:type="simple">rs</abbrev></italic> and one <italic><abbrev xmlns:xlink="http://www.w3.org/1999/xlink" xlink:title="postantennal" id="ABBRID0EOPDI" xlink:type="simple">pas</abbrev></italic>. Setae on head and rostrum straight, as long as those on prothorax (Figure <xref ref-type="fig" rid="F12">12A</xref>). Pronotum with one <italic><abbrev xmlns:xlink="http://www.w3.org/1999/xlink" xlink:title="alar" id="ABBRID0EXPDI" xlink:type="simple">as</abbrev></italic>, one <italic><abbrev xmlns:xlink="http://www.w3.org/1999/xlink" xlink:title="lateral epicranial" id="ABBRID0E3PDI" xlink:type="simple">ls</abbrev></italic>, two <italic>sls</italic>, and two <italic>pls.</italic> Dorsal parts of meso- and metathorax with two setae placed medially. Apex of femora with one minute <italic><abbrev xmlns:xlink="http://www.w3.org/1999/xlink" xlink:title="femoral" id="ABBRID0EFQDI" xlink:type="simple">fes</abbrev></italic> (Figure <xref ref-type="fig" rid="F12">12A–C</xref>). Dorsal parts of each abdominal segments I–VIII with three setae placed posteromedially along margins of each segments. Abdominal segment IX with two micro-setae ventrally.</p><fig id="F12" position="float" orientation="portrait"><object-id xmlns:xlink="http://www.w3.org/1999/xlink" content-type="doi" xlink:type="simple">10.3897/zookeys.939.50612.figure12</object-id><object-id xmlns:xlink="http://www.w3.org/1999/xlink" content-type="arpha" xlink:type="simple">1EB44602-C175-5847-99FB-3271E4E64933</object-id><label>Figure 12.</label><caption><p><italic><tp:taxon-name><tp:taxon-name-part taxon-name-part-type="genus" reg="Mecinus">Mecinus</tp:taxon-name-part> <tp:taxon-name-part taxon-name-part-type="species" reg="circulatus">circulatus</tp:taxon-name-part></tp:taxon-name></italic> pupa habitus and chaetotaxy <bold>A</bold> ventral view <bold>B</bold> lateral view <bold>C</bold> dorsal view. Abbreviations: Th. I–III – number of thoracic segments, Abd. I–IX – number of abdominal segments, <abbrev xmlns:xlink="http://www.w3.org/1999/xlink" xlink:title="Urogomphi" id="ABBRID0EGRDI" xlink:type="simple">ur</abbrev> – urogomphi, setae: <italic><abbrev xmlns:xlink="http://www.w3.org/1999/xlink" xlink:title="alar" id="ABBRID0ELRDI" xlink:type="simple">as</abbrev></italic> – apical, <italic>d</italic> – dorsal, <italic><abbrev xmlns:xlink="http://www.w3.org/1999/xlink" xlink:title="femoral" id="ABBRID0ESRDI" xlink:type="simple">fes</abbrev></italic> – femoral, <italic>l</italic>, <italic><abbrev xmlns:xlink="http://www.w3.org/1999/xlink" xlink:title="lateral epicranial" id="ABBRID0EZRDI" xlink:type="simple">ls</abbrev></italic> – lateral, <italic><abbrev xmlns:xlink="http://www.w3.org/1999/xlink" xlink:title="orbital" id="ABBRID0E5RDI" xlink:type="simple">os</abbrev></italic> – orbital, <italic><abbrev xmlns:xlink="http://www.w3.org/1999/xlink" xlink:title="superlateral" id="ABBRID0EDSDI" xlink:type="simple">sls</abbrev></italic> – postantennal, <italic><abbrev xmlns:xlink="http://www.w3.org/1999/xlink" xlink:title="posterolateral" id="ABBRID0EISDI" xlink:type="simple">pls</abbrev></italic> – posterolateral, <italic><abbrev xmlns:xlink="http://www.w3.org/1999/xlink" xlink:title="rostrum" id="ABBRID0ENSDI" xlink:type="simple">rs</abbrev></italic> – rostral, <italic>sls</italic> – superlateral, <italic><abbrev xmlns:xlink="http://www.w3.org/1999/xlink" xlink:title="superorbital" id="ABBRID0EUSDI" xlink:type="simple">sos</abbrev></italic> – superorbital, <italic><abbrev xmlns:xlink="http://www.w3.org/1999/xlink" xlink:title="vertical" id="ABBRID0EZSDI" xlink:type="simple">vs</abbrev></italic> – vertical.</p></caption><graphic xmlns:xlink="http://www.w3.org/1999/xlink" xlink:href="zookeys-939-087-g012.jpg" position="float" orientation="portrait" xlink:type="simple" id="oo_419866.jpg"><uri content-type="original_file" xlink:type="simple">https://binary.pensoft.net/fig/419866</uri></graphic></fig></tp:treatment-sec><tp:treatment-sec sec-type="notes" id="SECID0ECTDI"><title>Biological notes.</title><p>This species is very common on <italic><tp:taxon-name><tp:taxon-name-part taxon-name-part-type="genus" reg="Plantago">Plantago</tp:taxon-name-part> <tp:taxon-name-part taxon-name-part-type="species" reg="lanceolata">lanceolata</tp:taxon-name-part></tp:taxon-name></italic> L., while in southeastern Europe, it is also common on some other closely related species, such as <italic><tp:taxon-name><tp:taxon-name-part taxon-name-part-type="genus" reg="Plantago">P.</tp:taxon-name-part> <tp:taxon-name-part taxon-name-part-type="species" reg="arenaria">arenaria</tp:taxon-name-part></tp:taxon-name></italic> (sub <italic><tp:taxon-name><tp:taxon-name-part taxon-name-part-type="genus" reg="Plantago">P.</tp:taxon-name-part> <tp:taxon-name-part taxon-name-part-type="species" reg="psyllium">psyllium</tp:taxon-name-part></tp:taxon-name></italic> L.), <italic><tp:taxon-name><tp:taxon-name-part taxon-name-part-type="genus" reg="Plantago">P.</tp:taxon-name-part> <tp:taxon-name-part taxon-name-part-type="species" reg="afra">afra</tp:taxon-name-part></tp:taxon-name></italic> L. (sub <italic><tp:taxon-name><tp:taxon-name-part taxon-name-part-type="genus" reg="Plantago">P.</tp:taxon-name-part> <tp:taxon-name-part taxon-name-part-type="species" reg="cynops">cynops</tp:taxon-name-part></tp:taxon-name></italic> L.) and <italic><tp:taxon-name><tp:taxon-name-part taxon-name-part-type="genus" reg="Plantago">P.</tp:taxon-name-part> <tp:taxon-name-part taxon-name-part-type="species" reg="subulata">subulata</tp:taxon-name-part></tp:taxon-name></italic> L. (<xref ref-type="bibr" rid="B23">Hoffmann 1958</xref>; <xref ref-type="bibr" rid="B43">Sprick 2001</xref>). The females oviposit in early spring on young growing vegetative shoot buds. Newly hatched larvae bore through the central part of the shoot bud, forming a 1–2 cm long larval channel that rarely rises above the root crown. The larvae pupate inside the larval channel, and the emerged adult leaves the pupa chamber after a short time. The adult overwinters in the soil litter near the host plant.</p></tp:treatment-sec><tp:treatment-sec sec-type="remarks" id="SECID0ESVDI"><title>Remarks and comparative notes.</title><p>This is a common species in western, central and southern Europe, northern Africa and the Middle East. By the colour of the elytral integument, with black and reddish vittae, the adults differ from <italic><tp:taxon-name><tp:taxon-name-part taxon-name-part-type="genus" reg="Mecinus">M.</tp:taxon-name-part> <tp:taxon-name-part taxon-name-part-type="species" reg="pyraster">pyraster</tp:taxon-name-part></tp:taxon-name></italic>, whose integument is completely black. However, both the study of the morphological characters in adults and immatures and the preliminary molecular study (I. Toševski, unpublished data) agree with the hypothesis of close relationships between these two species.</p><p>Larvae are easily separable from those of <italic><tp:taxon-name><tp:taxon-name-part taxon-name-part-type="genus" reg="Mecinus">M.</tp:taxon-name-part> <tp:taxon-name-part taxon-name-part-type="species" reg="pyraster">pyraster</tp:taxon-name-part></tp:taxon-name></italic>: the pronotum has eight <italic><abbrev xmlns:xlink="http://www.w3.org/1999/xlink" xlink:title="pronotal" id="ABBRID0ERWDI" xlink:type="simple">prns</abbrev></italic> instead of 11, the pedal lobes has three <italic><abbrev xmlns:xlink="http://www.w3.org/1999/xlink" xlink:title="pedal" id="ABBRID0EWWDI" xlink:type="simple">pda</abbrev></italic> instead of five, the anal lobes with one <italic><abbrev xmlns:xlink="http://www.w3.org/1999/xlink" xlink:title="terminal" id="ABBRID0E2WDI" xlink:type="simple">ts</abbrev></italic> instead of two, the head with five <italic><abbrev xmlns:xlink="http://www.w3.org/1999/xlink" xlink:title="postepicranial" id="ABBRID0EAXDI" xlink:type="simple">pes</abbrev></italic> instead of four, the mandible with two <italic><abbrev xmlns:xlink="http://www.w3.org/1999/xlink" xlink:title="mandibular" id="ABBRID0EFXDI" xlink:type="simple">mds</abbrev></italic> instead of one, the mala with four <italic><abbrev xmlns:xlink="http://www.w3.org/1999/xlink" xlink:title="ventral malar" id="ABBRID0EKXDI" xlink:type="simple">vms</abbrev></italic> instead of five, and the <italic><abbrev xmlns:xlink="http://www.w3.org/1999/xlink" xlink:title="prelabial" xlink:type="simple">prms</abbrev></italic> are shorter.</p><p>Pupae differ from those of <italic><tp:taxon-name><tp:taxon-name-part taxon-name-part-type="genus" reg="Mecinus">M.</tp:taxon-name-part> <tp:taxon-name-part taxon-name-part-type="species" reg="pyraster">pyraster</tp:taxon-name-part></tp:taxon-name></italic> by the head with one <italic><abbrev xmlns:xlink="http://www.w3.org/1999/xlink" xlink:title="superorbital" id="ABBRID0EGYDI" xlink:type="simple">sos</abbrev></italic> and one <italic><abbrev xmlns:xlink="http://www.w3.org/1999/xlink" xlink:title="orbital" id="ABBRID0ELYDI" xlink:type="simple">os</abbrev></italic> instead of two, the pronotum with a different number of setae in all positions, and the abdominal segments I–VII with three setae dorsally instead of five.</p></tp:treatment-sec><ref-list><ref id="B23"><mixed-citation xmlns:xlink="http://www.w3.org/1999/xlink" xlink:type="simple"><person-group><name name-style="western"><surname>Hoffmann</surname><given-names>A</given-names></name></person-group> (<year>1958</year>) Faune de France 62 Coléoptères Curculionides (Troisième partie). Le Chevalier, Paris, 1209–1839.</mixed-citation></ref><ref id="B43"><mixed-citation xmlns:xlink="http://www.w3.org/1999/xlink" xlink:type="simple"><person-group><name name-style="western"><surname>Sprick</surname><given-names>P</given-names></name></person-group> (<year>2001</year>) <article-title>Bericht über eine einwöchige Rüsselkäferexkursion (Col., <tp:taxon-name><tp:taxon-name-part taxon-name-part-type="superfamily">Curculionoidea</tp:taxon-name-part></tp:taxon-name>) nach Malta mit Bemerkungen zu Käfergemeinschaften und zur Ökologie einiger Wirtspflanzen. Beiträge zur Ökologie phytophager Käfer VI.</article-title><source>Weevil News</source><volume>5</volume>: <fpage>1</fpage>–<lpage>10</lpage>.</mixed-citation></ref></ref-list></tp:taxon-treatment>
