# Supplementary material for: Immature stages of Palearctic Mecinus species (Coleoptera, Curculionidae, Curculioninae): morphological characters diagnostic at genus and species levels
Source: Zookeys. 2020 Jun 9;939:87–165. doi: 10.3897/zookeys.939.50612 (PMC7297811; doi:10.3897/zookeys.939.50612)
Supplement: XML Treatment for Mecinus pyraster [file zookeys.939.50612-treatment9.xml]

<!DOCTYPE tp:taxon-treatment
  PUBLIC "-//TaxonX//DTD Taxonomic Treatment Publishing DTD v0 20100105//EN" "tax-treatment-NSO.dtd">
<tp:taxon-treatment xmlns:tp="http://www.plazi.org/taxpub"><tp:treatment-meta><kwd-group><label>Taxon classification</label><kwd><named-content xmlns:xlink="http://www.w3.org/1999/xlink" content-type="kingdom">Animalia</named-content></kwd><kwd><named-content xmlns:xlink="http://www.w3.org/1999/xlink" content-type="order">Coleoptera</named-content></kwd><kwd><named-content xmlns:xlink="http://www.w3.org/1999/xlink" content-type="family">Curculionidae</named-content></kwd></kwd-group><mixed-citation publication-type="journal"><person-group><name><surname>Gosik</surname><given-names>Rafał</given-names></name><name><surname>Skuhrovec</surname><given-names>Jiří</given-names></name><name><surname>Caldara</surname><given-names>Roberto</given-names></name><name><surname>Toševski</surname><given-names>Ivo</given-names></name></person-group><article-title>Immature stages of Palearctic <italic><tp:taxon-name><tp:taxon-name-part taxon-name-part-type="genus" reg="Mecinus">Mecinus</tp:taxon-name-part></tp:taxon-name></italic> species (<tp:taxon-name><tp:taxon-name-part taxon-name-part-type="order">Coleoptera</tp:taxon-name-part></tp:taxon-name>, <tp:taxon-name><tp:taxon-name-part taxon-name-part-type="family">Curculionidae</tp:taxon-name-part></tp:taxon-name>, <tp:taxon-name><tp:taxon-name-part taxon-name-part-type="subfamily">Curculioninae</tp:taxon-name-part></tp:taxon-name>): morphological characters diagnostic at genus and species levels</article-title><source>Zookeys</source><day>09</day><month>6</month><year>2020</year><volume>939</volume><fpage>87</fpage><lpage>165</lpage><pub-id pub-id-type="doi">10.3897/zookeys.939.50612</pub-id></mixed-citation></tp:treatment-meta><tp:nomenclature><tp:taxon-name><object-id xmlns:xlink="http://www.w3.org/1999/xlink" content-type="arpha" xlink:type="simple">3FE84ECC-2C8E-5C66-BCCF-1390DAA037A7</object-id>
              <tp:taxon-name-part taxon-name-part-type="genus" reg="Mecinus">Mecinus</tp:taxon-name-part>
              <tp:taxon-name-part taxon-name-part-type="species" reg="pyraster">pyraster</tp:taxon-name-part>
            </tp:taxon-name><tp:taxon-authority>(Herbst, 1795)</tp:taxon-authority></tp:nomenclature><tp:treatment-sec sec-type="material" id="SECID0ESZDI"><title>Material examined.</title><p>4 L3 larvae and 5 pupae, Serbia, Zemun, 1.07.2017, GPS <named-content xmlns:xlink="http://www.w3.org/1999/xlink" content-type="dwc:verbatimCoordinates" xlink:type="simple"><named-content content-type="geo-json" specific-use="{&#34;type&#34;:&#34;Point&#34;,&#34;coordinates&#34;:[21.472583,44.650500]}" id="NCID0E2ZDI" xlink:type="simple">44°39.030'N, 21°28.355'E</named-content></named-content>, 162 m., ex l., ex <italic><tp:taxon-name><tp:taxon-name-part taxon-name-part-type="genus" reg="Plantago">Plantago</tp:taxon-name-part> <tp:taxon-name-part taxon-name-part-type="species" reg="lanceolata">lanceolata</tp:taxon-name-part></tp:taxon-name></italic>, lgt. I. Toševski. Accession number of sequenced specimen <ext-link xmlns:xlink="http://www.w3.org/1999/xlink" ext-link-type="gen" xlink:href="MN992000" xlink:type="simple">MN992000</ext-link>.</p></tp:treatment-sec><tp:treatment-sec sec-type="description" id="SECID0EQ1DI"><title>Description of mature larva</title><p>(Figures <xref ref-type="fig" rid="F13">13A–D</xref>, <xref ref-type="fig" rid="F14">14A–F</xref>). <bold><italic>Measurements</italic></bold> (in mm). Body length: 2.00–2.83. Body width (metathorax or abdominal segments I–II): 0.83–1.00. Head width: 0.53–0.56.</p><p><bold><italic>Body</italic></bold> (Figure <xref ref-type="fig" rid="F13">13A–D</xref>) yellowish, slender, curved, densely covered with asperities. Metathorax as large as abdominal segment I. Abdominal segments I–VI of almost equal length, abdominal segments VII–IX decreasing gradually to the terminal body part, segment X reduced to three anal lobes of those lateral are the largest, and dorsal the smallest (sometimes absent). Chaetotaxy weakly developed, setae short or medium. Prothorax (Figure <xref ref-type="fig" rid="F13">13B</xref>) with eleven <italic><abbrev xmlns:xlink="http://www.w3.org/1999/xlink" xlink:title="pronotal" id="ABBRID0ER2DI" xlink:type="simple">prns</abbrev></italic> (eight medium and three very short); two medium <italic><abbrev xmlns:xlink="http://www.w3.org/1999/xlink" xlink:title="pleural" id="ABBRID0EW2DI" xlink:type="simple">ps</abbrev></italic> and one very short <italic>eus.</italic> Meso- and metathorax (Figure <xref ref-type="fig" rid="F13">13B</xref>) with one very short <italic><abbrev xmlns:xlink="http://www.w3.org/1999/xlink" xlink:title="prodorsal" id="ABBRID0EB3DI" xlink:type="simple">prs</abbrev></italic>, two very short <italic><abbrev xmlns:xlink="http://www.w3.org/1999/xlink" xlink:title="postdorsal" id="ABBRID0EG3DI" xlink:type="simple">pds</abbrev></italic>, one very short <italic><abbrev xmlns:xlink="http://www.w3.org/1999/xlink" xlink:title="alar" id="ABBRID0EL3DI" xlink:type="simple">as</abbrev></italic>, three <italic><abbrev xmlns:xlink="http://www.w3.org/1999/xlink" xlink:title="spiracular" id="ABBRID0EQ3DI" xlink:type="simple">ss</abbrev></italic> (two medium and one very short), one medium <italic><abbrev xmlns:xlink="http://www.w3.org/1999/xlink" xlink:title="epipleural" id="ABBRID0EV3DI" xlink:type="simple">eps</abbrev></italic>, one medium <italic><abbrev xmlns:xlink="http://www.w3.org/1999/xlink" xlink:title="pleural" id="ABBRID0E13DI" xlink:type="simple">ps</abbrev></italic> and one very short <italic>eus.</italic> Pedal area with five <italic><abbrev xmlns:xlink="http://www.w3.org/1999/xlink" xlink:title="pedal" id="ABBRID0EB4DI" xlink:type="simple">pda</abbrev></italic> (three medium and two very short). Abdominal segments I–VIII (Figure <xref ref-type="fig" rid="F13">13C, D</xref>) with one very short <italic><abbrev xmlns:xlink="http://www.w3.org/1999/xlink" xlink:title="prodorsal" id="ABBRID0EK4DI" xlink:type="simple">prs</abbrev></italic>, three very short <italic><abbrev xmlns:xlink="http://www.w3.org/1999/xlink" xlink:title="postdorsal" id="ABBRID0EP4DI" xlink:type="simple">pds</abbrev></italic> arranged along the posterior margin, two very short <italic><abbrev xmlns:xlink="http://www.w3.org/1999/xlink" xlink:title="spiracular" id="ABBRID0EU4DI" xlink:type="simple">ss</abbrev></italic>, two <italic><abbrev xmlns:xlink="http://www.w3.org/1999/xlink" xlink:title="epipleural" id="ABBRID0EZ4DI" xlink:type="simple">eps</abbrev></italic> different in length, one medium <italic><abbrev xmlns:xlink="http://www.w3.org/1999/xlink" xlink:title="pleural" id="ABBRID0E54DI" xlink:type="simple">ps</abbrev></italic>, one medium <italic><abbrev xmlns:xlink="http://www.w3.org/1999/xlink" xlink:title="laterosternal" id="ABBRID0ED5DI" xlink:type="simple">lsts</abbrev></italic> and two very short <italic>eus.</italic> Abdominal segment IX (Figure <xref ref-type="fig" rid="F13">13D</xref>) with three <italic><abbrev xmlns:xlink="http://www.w3.org/1999/xlink" xlink:title="dorsal" id="ABBRID0EO5DI" xlink:type="simple">ds</abbrev></italic> (one medium and two very short), all located close to the posterior margin, one medium <italic><abbrev xmlns:xlink="http://www.w3.org/1999/xlink" xlink:title="pleural" id="ABBRID0ET5DI" xlink:type="simple">ps</abbrev></italic> and two very short <italic>sts.</italic> Each lateral anal lobe with two minute setae.</p><fig id="F13" position="float" orientation="portrait"><object-id xmlns:xlink="http://www.w3.org/1999/xlink" content-type="doi" xlink:type="simple">10.3897/zookeys.939.50612.figure13</object-id><object-id xmlns:xlink="http://www.w3.org/1999/xlink" content-type="arpha" xlink:type="simple">8DE27556-2EE6-5FB2-8363-DB8FABFB99CB</object-id><label>Figure 13.</label><caption><p><italic><tp:taxon-name><tp:taxon-name-part taxon-name-part-type="genus" reg="Mecinus">Mecinus</tp:taxon-name-part> <tp:taxon-name-part taxon-name-part-type="species" reg="pyraster">pyraster</tp:taxon-name-part></tp:taxon-name></italic> mature larva, habitus and chaetotaxy <bold>A</bold> habitus of the body and frontal view of the head <bold>B</bold> lateral view of thoracic segments <bold>C</bold> lateral view of abdominal segment I <bold>D</bold> lateral view of abdominal segments VII–X. Abbreviations: Th. I–III – number of thoracic segments, Abd. I–X – number of abominal segments, setae: <italic><abbrev xmlns:xlink="http://www.w3.org/1999/xlink" xlink:title="alar" id="ABBRID0EV6DI" xlink:type="simple">as</abbrev></italic> – alar, <italic><abbrev xmlns:xlink="http://www.w3.org/1999/xlink" xlink:title="dorsal" id="ABBRID0E16DI" xlink:type="simple">ds</abbrev></italic> – dorsal, <italic><abbrev xmlns:xlink="http://www.w3.org/1999/xlink" xlink:title="epipleural" id="ABBRID0EAAAK" xlink:type="simple">eps</abbrev></italic> – epipleural, <italic><abbrev xmlns:xlink="http://www.w3.org/1999/xlink" xlink:title="eusternal" id="ABBRID0EFAAK" xlink:type="simple">eus</abbrev></italic> – eusternal, <italic><abbrev xmlns:xlink="http://www.w3.org/1999/xlink" xlink:title="laterosternal" id="ABBRID0EKAAK" xlink:type="simple">lsts</abbrev></italic> – laterosternal, <italic><abbrev xmlns:xlink="http://www.w3.org/1999/xlink" xlink:title="pedal" id="ABBRID0EPAAK" xlink:type="simple">pda</abbrev></italic> – pedal, <italic><abbrev xmlns:xlink="http://www.w3.org/1999/xlink" xlink:title="postdorsal" id="ABBRID0EUAAK" xlink:type="simple">pds</abbrev></italic> – postdorsal, <italic><abbrev xmlns:xlink="http://www.w3.org/1999/xlink" xlink:title="pronotal" id="ABBRID0EZAAK" xlink:type="simple">prns</abbrev></italic> – pronotal, <italic><abbrev xmlns:xlink="http://www.w3.org/1999/xlink" xlink:title="prodorsal" id="ABBRID0E5AAK" xlink:type="simple">prs</abbrev></italic> – prodorsal, <italic><abbrev xmlns:xlink="http://www.w3.org/1999/xlink" xlink:title="pleural" id="ABBRID0EDBAK" xlink:type="simple">ps</abbrev></italic> – pleural, <italic><abbrev xmlns:xlink="http://www.w3.org/1999/xlink" xlink:title="spiracular" id="ABBRID0EIBAK" xlink:type="simple">ss</abbrev></italic> – spiracular, <italic><abbrev xmlns:xlink="http://www.w3.org/1999/xlink" xlink:title="sternal" id="ABBRID0ENBAK" xlink:type="simple">sts</abbrev></italic> – sternal, <italic><abbrev xmlns:xlink="http://www.w3.org/1999/xlink" xlink:title="terminal" id="ABBRID0ESBAK" xlink:type="simple">ts</abbrev></italic> – terminal.</p></caption><graphic xmlns:xlink="http://www.w3.org/1999/xlink" xlink:href="zookeys-939-087-g013.jpg" position="float" orientation="portrait" xlink:type="simple" id="oo_419867.jpg"><uri content-type="original_file" xlink:type="simple">https://binary.pensoft.net/fig/419867</uri></graphic></fig><p><bold><italic>Head capsule</italic></bold> (Figures <xref ref-type="fig" rid="F13">13A</xref>, <xref ref-type="fig" rid="F14">14A–F</xref>) dark brown, narrowed bilaterally. Frontal suture visible. <italic>Des<sub>1–3,5</sub></italic> very long, equal in length; <italic>des<sub>4</sub></italic> three times shorter than <italic>des<sub>1</sub></italic>. <italic>Fs<sub>1,4,5</sub></italic> long; <italic>fs<sub>3</sub></italic> very short. <italic>Les<sub>1</sub></italic> and <italic>les<sub>2</sub></italic> equal in length, slightly shorter than <italic>des<sub>1</sub></italic>; <italic>ves<sub>1–2</sub></italic> short; <italic>pes<sub>1–2</sub></italic> short (Figure <xref ref-type="fig" rid="F14">14A</xref>). Antennae (Figure <xref ref-type="fig" rid="F14">14B</xref>) with sensorium (<abbrev xmlns:xlink="http://www.w3.org/1999/xlink" xlink:title="sensorium" id="ABBRID0E1DAK" xlink:type="simple">Se</abbrev>) slender, four times as long as wide, and three sensilla basiconica. Clypeus (Figure <xref ref-type="fig" rid="F14">14C</xref>) trapezium-shaped, anterior margin distinctly sinuated; both <italic><abbrev xmlns:xlink="http://www.w3.org/1999/xlink" xlink:title="clypeal" id="ABBRID0EDEAK" xlink:type="simple">cls</abbrev></italic> relatively long, <italic><abbrev xmlns:xlink="http://www.w3.org/1999/xlink" xlink:title="clypeal sensorium" id="ABBRID0EIEAK" xlink:type="simple">clss</abbrev></italic> absent. Labrum (Figure <xref ref-type="fig" rid="F14">14C</xref>) with slightly sinuate anterior margin; <italic>lrs<sub>1</sub></italic> long, <italic>lrs<sub>2</sub></italic> and <italic>lrs<sub>3</sub></italic> medium. Epipharynx (Figure <xref ref-type="fig" rid="F14">14D</xref>) with three medium, finger-shaped <italic><abbrev xmlns:xlink="http://www.w3.org/1999/xlink" xlink:title="anterolateral" id="ABBRID0EBFAK" xlink:type="simple">als</abbrev></italic> of almost equal length; two rod-like <italic><abbrev xmlns:xlink="http://www.w3.org/1999/xlink" xlink:title="anteromedial" id="ABBRID0EGFAK" xlink:type="simple">ams</abbrev></italic> different in length; two finger-like <italic><abbrev xmlns:xlink="http://www.w3.org/1999/xlink" xlink:title="median" id="ABBRID0ELFAK" xlink:type="simple">mes</abbrev></italic> of medium length; surface smooth; labral rods close to kidney-shaped. Mandibles (Figure <xref ref-type="fig" rid="F14">14E</xref>) conical, wide, with small protuberance in the middle of the cutting edge; one capilliform <italic><abbrev xmlns:xlink="http://www.w3.org/1999/xlink" xlink:title="mandibular" id="ABBRID0EUFAK" xlink:type="simple">mds</abbrev></italic>, medium, placed mediolaterally. Maxilla (Figure <xref ref-type="fig" rid="F14">14F</xref>) with one <italic><abbrev xmlns:xlink="http://www.w3.org/1999/xlink" xlink:title="stipal" id="ABBRID0E4FAK" xlink:type="simple">stps</abbrev></italic> and two <italic><abbrev xmlns:xlink="http://www.w3.org/1999/xlink" xlink:title="palpiferal" id="ABBRID0ECGAK" xlink:type="simple">pfs</abbrev></italic> equal in length; <italic><abbrev xmlns:xlink="http://www.w3.org/1999/xlink" xlink:title="malar basiventral" id="ABBRID0EHGAK" xlink:type="simple">mbs</abbrev></italic> very short; mala with six finger-like <italic><abbrev xmlns:xlink="http://www.w3.org/1999/xlink" xlink:title="dorsal malar" id="ABBRID0EMGAK" xlink:type="simple">dms</abbrev></italic> of different size (<italic>dms<sub>1–2</sub></italic> medium, <italic>dms<sub>3–6</sub></italic> long to very long), five <italic><abbrev xmlns:xlink="http://www.w3.org/1999/xlink" xlink:title="ventral malar" id="ABBRID0EZGAK" xlink:type="simple">vms</abbrev></italic> different in length. Maxillary palpi: basal palpomere slightly wider than distal, both palpomeres almost equal in length. Prelabium (Figure <xref ref-type="fig" rid="F14">14F</xref>) cup-like with one relatively long <italic><abbrev xmlns:xlink="http://www.w3.org/1999/xlink" xlink:title="prelabial" xlink:type="simple">prms</abbrev></italic>; ligula with two <italic><abbrev xmlns:xlink="http://www.w3.org/1999/xlink" xlink:title="ligular" id="ABBRID0EMHAK" xlink:type="simple">ligs</abbrev></italic> different in length; premental sclerite well visible, cup-shaped. Labial palpi elongated, one-segmented. Postlabium (Figure <xref ref-type="fig" rid="F14">14F</xref>) with medium <italic>pms<sub>1</sub></italic>, long <italic>pms<sub>2</sub></italic>, and medium <italic>pms<sub>3</sub></italic>.</p><fig id="F14" position="float" orientation="portrait"><object-id xmlns:xlink="http://www.w3.org/1999/xlink" content-type="doi" xlink:type="simple">10.3897/zookeys.939.50612.figure14</object-id><object-id xmlns:xlink="http://www.w3.org/1999/xlink" content-type="arpha" xlink:type="simple">47D869D5-27E8-5B37-B6E0-DEB8AC4918EA</object-id><label>Figure 14.</label><caption><p><italic><tp:taxon-name><tp:taxon-name-part taxon-name-part-type="genus" reg="Mecinus">Mecinus</tp:taxon-name-part> <tp:taxon-name-part taxon-name-part-type="species" reg="pyraster">pyraster</tp:taxon-name-part></tp:taxon-name></italic> mature larva, head and mouth parts <bold>A</bold> head, frontal view <bold>B</bold> antenna <bold>C</bold> clypeus and labrum, dorsal view <bold>D</bold> epipharynx <bold>E</bold> left mandible <bold>F</bold> maxillolabial complex, ventral aspect. Abbreviations: <italic><abbrev xmlns:xlink="http://www.w3.org/1999/xlink" xlink:title="antenna" id="ABBRID0EAJAK" xlink:type="simple">at</abbrev></italic> – antenna, <abbrev xmlns:xlink="http://www.w3.org/1999/xlink" xlink:title="labral rods" id="ABBRID0EEJAK" xlink:type="simple">lr</abbrev> – labral rods, <abbrev xmlns:xlink="http://www.w3.org/1999/xlink" xlink:title="sensilla basiconica" id="ABBRID0EIJAK" xlink:type="simple">sb</abbrev> – sensillum basiconicum, <abbrev xmlns:xlink="http://www.w3.org/1999/xlink" xlink:title="sensorium" id="ABBRID0EMJAK" xlink:type="simple">Se</abbrev> – sensorium, <abbrev xmlns:xlink="http://www.w3.org/1999/xlink" xlink:title="stemmata" id="ABBRID0EQJAK" xlink:type="simple">st</abbrev> – stemmata, setae: <italic><abbrev xmlns:xlink="http://www.w3.org/1999/xlink" xlink:title="anterolateral" id="ABBRID0EVJAK" xlink:type="simple">als</abbrev></italic> – anterolateral, <italic><abbrev xmlns:xlink="http://www.w3.org/1999/xlink" xlink:title="anteromedial" id="ABBRID0E1JAK" xlink:type="simple">ams</abbrev></italic> – anteromedial, <italic><abbrev xmlns:xlink="http://www.w3.org/1999/xlink" xlink:title="clypeal" id="ABBRID0E6JAK" xlink:type="simple">cls</abbrev></italic>– clypeal, <italic><abbrev xmlns:xlink="http://www.w3.org/1999/xlink" xlink:title="dorsal epicranial" id="ABBRID0EEKAK" xlink:type="simple">des</abbrev></italic> – dorsal epicranial, <italic><abbrev xmlns:xlink="http://www.w3.org/1999/xlink" xlink:title="dorsal malar" id="ABBRID0EJKAK" xlink:type="simple">dms</abbrev></italic> – dorsal malar, <italic><abbrev xmlns:xlink="http://www.w3.org/1999/xlink" xlink:title="frontal" id="ABBRID0EOKAK" xlink:type="simple">fs</abbrev></italic> – frontal, <italic><abbrev xmlns:xlink="http://www.w3.org/1999/xlink" xlink:title="ligular" id="ABBRID0ETKAK" xlink:type="simple">ligs</abbrev></italic> – ligular, <italic><abbrev xmlns:xlink="http://www.w3.org/1999/xlink" xlink:title="labral" id="ABBRID0EYKAK" xlink:type="simple">lrs</abbrev></italic> – labral, <italic><abbrev xmlns:xlink="http://www.w3.org/1999/xlink" xlink:title="lateral epicranial" id="ABBRID0E4KAK" xlink:type="simple">ls</abbrev></italic> – lateral epicranial, <italic><abbrev xmlns:xlink="http://www.w3.org/1999/xlink" xlink:title="malar basiventral" id="ABBRID0ECLAK" xlink:type="simple">mbs</abbrev></italic> – malar basiventral, <italic><abbrev xmlns:xlink="http://www.w3.org/1999/xlink" xlink:title="mandibular" id="ABBRID0EHLAK" xlink:type="simple">mds</abbrev></italic> – mandibular, <italic><abbrev xmlns:xlink="http://www.w3.org/1999/xlink" xlink:title="median" id="ABBRID0EMLAK" xlink:type="simple">mes</abbrev></italic> – median, <italic><abbrev xmlns:xlink="http://www.w3.org/1999/xlink" xlink:title="maxillary palp" id="ABBRID0ERLAK" xlink:type="simple">mxps</abbrev></italic> – maxillary palp, <italic><abbrev xmlns:xlink="http://www.w3.org/1999/xlink" xlink:title="postepicranial" id="ABBRID0EWLAK" xlink:type="simple">pes</abbrev></italic> – postepicranial, <italic><abbrev xmlns:xlink="http://www.w3.org/1999/xlink" xlink:title="ventral" id="ABBRID0E2LAK" xlink:type="simple">ves</abbrev></italic> – ventral, <italic><abbrev xmlns:xlink="http://www.w3.org/1999/xlink" xlink:title="palpiferal" id="ABBRID0EAMAK" xlink:type="simple">pfs</abbrev></italic> – palpiferal, <italic><abbrev xmlns:xlink="http://www.w3.org/1999/xlink" xlink:title="postlabial" id="ABBRID0EFMAK" xlink:type="simple">pms</abbrev></italic> – postlabial, <italic><abbrev xmlns:xlink="http://www.w3.org/1999/xlink" xlink:title="prelabial" xlink:type="simple">prms</abbrev></italic> – prelabial, <italic><abbrev xmlns:xlink="http://www.w3.org/1999/xlink" xlink:title="stipal" id="ABBRID0EUMAK" xlink:type="simple">stps</abbrev></italic> – stipal, <italic><abbrev xmlns:xlink="http://www.w3.org/1999/xlink" xlink:title="ventral malar" id="ABBRID0EZMAK" xlink:type="simple">vms</abbrev></italic> – ventral malar.</p></caption><graphic xmlns:xlink="http://www.w3.org/1999/xlink" xlink:href="zookeys-939-087-g014.jpg" position="float" orientation="portrait" xlink:type="simple" id="oo_419868.jpg"><uri content-type="original_file" xlink:type="simple">https://binary.pensoft.net/fig/419868</uri></graphic></fig></tp:treatment-sec><tp:treatment-sec sec-type="description" id="SECID0ECNAK"><title>Description of pupa</title><p>(Figure <xref ref-type="fig" rid="F15">15A–C</xref>). <bold><italic>Measurements</italic></bold> (in mm). Head width: 0.53–0.63. Body width: 1.40–1.73. Body length: 3.33–4.26.</p><fig id="F15" position="float" orientation="portrait"><object-id xmlns:xlink="http://www.w3.org/1999/xlink" content-type="doi" xlink:type="simple">10.3897/zookeys.939.50612.figure15</object-id><object-id xmlns:xlink="http://www.w3.org/1999/xlink" content-type="arpha" xlink:type="simple">5D05F030-620A-50FE-9BBB-3A1D7A1B48AA</object-id><label>Figure 15.</label><caption><p><italic><tp:taxon-name><tp:taxon-name-part taxon-name-part-type="genus" reg="Mecinus">Mecinus</tp:taxon-name-part> <tp:taxon-name-part taxon-name-part-type="species" reg="pyraster">pyraster</tp:taxon-name-part></tp:taxon-name></italic> pupa habitus and chaetotaxy <bold>A</bold> ventral view <bold>B</bold> lateral view <bold>C</bold> dorsal view. Abbreviations: Th. I–III – number of thoracic segments, Abd. I–IX – number of abdominal segments, <abbrev xmlns:xlink="http://www.w3.org/1999/xlink" xlink:title="Urogomphi" id="ABBRID0EIOAK" xlink:type="simple">ur</abbrev> – urogomphi, setae: <italic><abbrev xmlns:xlink="http://www.w3.org/1999/xlink" xlink:title="alar" id="ABBRID0ENOAK" xlink:type="simple">as</abbrev></italic> – apical, <italic>d</italic> – dorsal, <italic><abbrev xmlns:xlink="http://www.w3.org/1999/xlink" xlink:title="dorsal" id="ABBRID0EUOAK" xlink:type="simple">ds</abbrev></italic> – discal, <italic><abbrev xmlns:xlink="http://www.w3.org/1999/xlink" xlink:title="femoral" id="ABBRID0EZOAK" xlink:type="simple">fes</abbrev></italic> – femoral, <italic>l</italic>, <italic><abbrev xmlns:xlink="http://www.w3.org/1999/xlink" xlink:title="lateral epicranial" id="ABBRID0EAPAK" xlink:type="simple">ls</abbrev></italic> – lateral, <italic><abbrev xmlns:xlink="http://www.w3.org/1999/xlink" xlink:title="orbital" id="ABBRID0EFPAK" xlink:type="simple">os</abbrev></italic> – orbital, <italic><abbrev xmlns:xlink="http://www.w3.org/1999/xlink" xlink:title="superlateral" id="ABBRID0EKPAK" xlink:type="simple">sls</abbrev></italic> – postantennal, <italic><abbrev xmlns:xlink="http://www.w3.org/1999/xlink" xlink:title="posterolateral" id="ABBRID0EPPAK" xlink:type="simple">pls</abbrev></italic> – posterolateral, <italic><abbrev xmlns:xlink="http://www.w3.org/1999/xlink" xlink:title="rostrum" id="ABBRID0EUPAK" xlink:type="simple">rs</abbrev></italic> – rostral, <italic>sls</italic> – superlateral, <italic><abbrev xmlns:xlink="http://www.w3.org/1999/xlink" xlink:title="superorbital" id="ABBRID0E2PAK" xlink:type="simple">sos</abbrev></italic> – superorbital, <italic><abbrev xmlns:xlink="http://www.w3.org/1999/xlink" xlink:title="vertical" id="ABBRID0EAQAK" xlink:type="simple">vs</abbrev></italic> – vertical.</p></caption><graphic xmlns:xlink="http://www.w3.org/1999/xlink" xlink:href="zookeys-939-087-g015.jpg" position="float" orientation="portrait" xlink:type="simple" id="oo_419869.jpg"><uri content-type="original_file" xlink:type="simple">https://binary.pensoft.net/fig/419869</uri></graphic></fig><p><bold><italic>Body</italic></bold> elongated, white. Rostrum rather slender, about three times as long as wide, reaching almost up to mesocoxae. Antennae slender and elongated. Pronotum 1.8 times as wide as long. Urogomphi (<abbrev xmlns:xlink="http://www.w3.org/1999/xlink" xlink:title="Urogomphi" id="ABBRID0EQQAK" xlink:type="simple">ur</abbrev>) slender and rather elongated, conical, with sclerotised apex, reaching outline of the body, directed downward (Figure <xref ref-type="fig" rid="F14">14A–C</xref>).</p><p><bold><italic>Chaetotaxy</italic></bold> well developed, setae rather short. Head capsule with one <italic><abbrev xmlns:xlink="http://www.w3.org/1999/xlink" xlink:title="vertical" id="ABBRID0EARAK" xlink:type="simple">vs</abbrev></italic>, two <italic><abbrev xmlns:xlink="http://www.w3.org/1999/xlink" xlink:title="superorbital" id="ABBRID0EFRAK" xlink:type="simple">sos</abbrev></italic> equal in length, two <italic><abbrev xmlns:xlink="http://www.w3.org/1999/xlink" xlink:title="orbital" id="ABBRID0EKRAK" xlink:type="simple">os</abbrev></italic> equal in length. Rostrum with one <italic><abbrev xmlns:xlink="http://www.w3.org/1999/xlink" xlink:title="rostrum" id="ABBRID0EPRAK" xlink:type="simple">rs</abbrev></italic> and one <italic><abbrev xmlns:xlink="http://www.w3.org/1999/xlink" xlink:title="superlateral" id="ABBRID0EURAK" xlink:type="simple">sls</abbrev></italic> (Figure <xref ref-type="fig" rid="F14">14A</xref>). Pronotum with two <italic><abbrev xmlns:xlink="http://www.w3.org/1999/xlink" xlink:title="alar" id="ABBRID0E4RAK" xlink:type="simple">as</abbrev></italic>, one <italic><abbrev xmlns:xlink="http://www.w3.org/1999/xlink" xlink:title="dorsal" id="ABBRID0ECSAK" xlink:type="simple">ds</abbrev></italic>, two <italic>sls</italic>, two <italic><abbrev xmlns:xlink="http://www.w3.org/1999/xlink" xlink:title="lateral epicranial" id="ABBRID0EJSAK" xlink:type="simple">ls</abbrev></italic>, and three <italic><abbrev xmlns:xlink="http://www.w3.org/1999/xlink" xlink:title="posterolateral" id="ABBRID0EOSAK" xlink:type="simple">pls</abbrev></italic> (Figure <xref ref-type="fig" rid="F14">14A–C</xref>); equal in length (Figure <xref ref-type="fig" rid="F14">14B</xref>). Setae on head and rostrum as long as those on prothorax. Dorsal parts of meso- and metathorax with two setae different in length placed medially. Abdominal segments I–VIII with two medium setae laterally and three medium setae ventrally, distributed in regular lines. Dorsal parts of abdominal segments I–VII with five setae (<italic>d<sub>1</sub></italic> placed anteromedially, <italic>d<sub>2–4</sub></italic> posteromedially and <italic>d<sub>5</sub></italic> located posterolaterally); abdominal segment VIII with only four very long setae dorsally. Abdominal segment IX with two micro-setae ventrally.</p></tp:treatment-sec><tp:treatment-sec sec-type="notes" id="SECID0EGTAK"><title>Biological notes.</title><p>This species is associated with some <italic><tp:taxon-name><tp:taxon-name-part taxon-name-part-type="genus" reg="Plantago">Plantago</tp:taxon-name-part></tp:taxon-name></italic> species (<italic><tp:taxon-name><tp:taxon-name-part taxon-name-part-type="genus" reg="Plantago">P.</tp:taxon-name-part> <tp:taxon-name-part taxon-name-part-type="species" reg="lanceolata">lanceolata</tp:taxon-name-part></tp:taxon-name></italic> L., <italic><tp:taxon-name><tp:taxon-name-part taxon-name-part-type="genus" reg="Plantago">P.</tp:taxon-name-part> <tp:taxon-name-part taxon-name-part-type="species" reg="lagopus">lagopus</tp:taxon-name-part></tp:taxon-name></italic> L., <italic><tp:taxon-name><tp:taxon-name-part taxon-name-part-type="genus" reg="Plantago">P.</tp:taxon-name-part> <tp:taxon-name-part taxon-name-part-type="species" reg="media">media</tp:taxon-name-part></tp:taxon-name></italic> L.) (<xref ref-type="bibr" rid="B23">Hoffmann 1958</xref>; <xref ref-type="bibr" rid="B43">Sprick 2001</xref>). In west Palearctic larvae are most frequently found in the roots of <italic><tp:taxon-name><tp:taxon-name-part taxon-name-part-type="genus" reg="Plantago">P.</tp:taxon-name-part> <tp:taxon-name-part taxon-name-part-type="species" reg="lanceolata">lanceolata</tp:taxon-name-part></tp:taxon-name></italic>, boring channels in upper part of the root crown. Larger roots may inhabit several larvae. Pupation takes place during early summer in the pupal chamber situated in the upper part of larval channel. After emergence, adults overwinter in the soil litter nearby host plant.</p></tp:treatment-sec><tp:treatment-sec sec-type="remarks" id="SECID0EHVAK"><title>Remarks and comparative notes.</title><p>This species is very common and widespread in the Palearctic region. It was also reported in North America (<xref ref-type="bibr" rid="B33">O’Brien and Wibmer 1982</xref>). The adult is distinctly variable in the size and shape of the body and vestiture within the same population. It differs from <italic><tp:taxon-name><tp:taxon-name-part taxon-name-part-type="genus" reg="Mecinus">M.</tp:taxon-name-part> <tp:taxon-name-part taxon-name-part-type="species" reg="circulatus">circulatus</tp:taxon-name-part></tp:taxon-name></italic> by the black integument and ventrite 5 in the male bearing a median tuft of hair. In larvae, the pronotum has eleven <italic><abbrev xmlns:xlink="http://www.w3.org/1999/xlink" xlink:title="pronotal" id="ABBRID0E4VAK" xlink:type="simple">prns</abbrev></italic> instead of eight, the pedal lobes have five <italic><abbrev xmlns:xlink="http://www.w3.org/1999/xlink" xlink:title="pedal" id="ABBRID0ECWAK" xlink:type="simple">pda</abbrev></italic> instead of three, the anal lobes with two <italic><abbrev xmlns:xlink="http://www.w3.org/1999/xlink" xlink:title="terminal" id="ABBRID0EHWAK" xlink:type="simple">ts</abbrev></italic> instead of one, the head with four <italic><abbrev xmlns:xlink="http://www.w3.org/1999/xlink" xlink:title="postepicranial" id="ABBRID0EMWAK" xlink:type="simple">pes</abbrev></italic> instead of five, the mandible with one <italic><abbrev xmlns:xlink="http://www.w3.org/1999/xlink" xlink:title="mandibular" id="ABBRID0ERWAK" xlink:type="simple">mds</abbrev></italic> instead of two, the mala with five <italic><abbrev xmlns:xlink="http://www.w3.org/1999/xlink" xlink:title="ventral malar" id="ABBRID0EWWAK" xlink:type="simple">vms</abbrev></italic> instead of four, and the <italic><abbrev xmlns:xlink="http://www.w3.org/1999/xlink" xlink:title="prelabial" xlink:type="simple">prms</abbrev></italic> are longer. The pupae also differ from those of <italic><tp:taxon-name><tp:taxon-name-part taxon-name-part-type="genus" reg="Mecinus">M.</tp:taxon-name-part> <tp:taxon-name-part taxon-name-part-type="species" reg="circulatus">circulatus</tp:taxon-name-part></tp:taxon-name></italic> by a different number of setae on head, pronotum and abdominal segments I–VII (see key to the pupae). However, morphological and molecular studies (I. Toševski, unpublished data) demonstrate a clear relationship between <italic><tp:taxon-name><tp:taxon-name-part taxon-name-part-type="genus" reg="Mecinus">M.</tp:taxon-name-part> <tp:taxon-name-part taxon-name-part-type="species" reg="pyraster">pyraster</tp:taxon-name-part></tp:taxon-name></italic> and <italic><tp:taxon-name><tp:taxon-name-part taxon-name-part-type="genus" reg="Mecinus">M.</tp:taxon-name-part> <tp:taxon-name-part taxon-name-part-type="species" reg="circulatus">circulatus</tp:taxon-name-part></tp:taxon-name></italic>.</p></tp:treatment-sec><ref-list><ref id="B23"><mixed-citation xmlns:xlink="http://www.w3.org/1999/xlink" xlink:type="simple"><person-group><name name-style="western"><surname>Hoffmann</surname><given-names>A</given-names></name></person-group> (<year>1958</year>) Faune de France 62 Coléoptères Curculionides (Troisième partie). Le Chevalier, Paris, 1209–1839.</mixed-citation></ref><ref id="B43"><mixed-citation xmlns:xlink="http://www.w3.org/1999/xlink" xlink:type="simple"><person-group><name name-style="western"><surname>Sprick</surname><given-names>P</given-names></name></person-group> (<year>2001</year>) <article-title>Bericht über eine einwöchige Rüsselkäferexkursion (Col., <tp:taxon-name><tp:taxon-name-part taxon-name-part-type="superfamily">Curculionoidea</tp:taxon-name-part></tp:taxon-name>) nach Malta mit Bemerkungen zu Käfergemeinschaften und zur Ökologie einiger Wirtspflanzen. Beiträge zur Ökologie phytophager Käfer VI.</article-title><source>Weevil News</source><volume>5</volume>: <fpage>1</fpage>–<lpage>10</lpage>.</mixed-citation></ref><ref id="B33"><mixed-citation xmlns:xlink="http://www.w3.org/1999/xlink" xlink:type="simple"><person-group><name name-style="western"><surname>O’Brien</surname><given-names>CW</given-names></name><name name-style="western"><surname>Wibmer</surname><given-names>GJ</given-names></name></person-group> (<year>1982</year>) <article-title>Annotated checklist of the weevils (<tp:taxon-name><tp:taxon-name-part taxon-name-part-type="family">Curculionidae</tp:taxon-name-part></tp:taxon-name> sensu lato) of North America, Central America, and the West Indies (<tp:taxon-name><tp:taxon-name-part taxon-name-part-type="order">Coleoptera</tp:taxon-name-part></tp:taxon-name>: <tp:taxon-name><tp:taxon-name-part taxon-name-part-type="superfamily">Curculionoidea</tp:taxon-name-part></tp:taxon-name>).</article-title><source>Memoirs of the American Entomological Institute</source><volume>34</volume>: <fpage>1</fpage>–<lpage>382</lpage>.</mixed-citation></ref></ref-list></tp:taxon-treatment>
