# Supplementary material for: Immature stages of Palearctic Mecinus species (Coleoptera, Curculionidae, Curculioninae): morphological characters diagnostic at genus and species levels
Source: Zookeys. 2020 Jun 9;939:87–165. doi: 10.3897/zookeys.939.50612 (PMC7297811; doi:10.3897/zookeys.939.50612)
Supplement: XML Treatment for Mecinus collaris [file zookeys.939.50612-treatment10.xml]

<!DOCTYPE tp:taxon-treatment
  PUBLIC "-//TaxonX//DTD Taxonomic Treatment Publishing DTD v0 20100105//EN" "tax-treatment-NSO.dtd">
<tp:taxon-treatment xmlns:tp="http://www.plazi.org/taxpub"><tp:treatment-meta><kwd-group><label>Taxon classification</label><kwd><named-content xmlns:xlink="http://www.w3.org/1999/xlink" content-type="kingdom">Animalia</named-content></kwd><kwd><named-content xmlns:xlink="http://www.w3.org/1999/xlink" content-type="order">Coleoptera</named-content></kwd><kwd><named-content xmlns:xlink="http://www.w3.org/1999/xlink" content-type="family">Curculionidae</named-content></kwd></kwd-group><mixed-citation publication-type="journal"><person-group><name><surname>Gosik</surname><given-names>Rafał</given-names></name><name><surname>Skuhrovec</surname><given-names>Jiří</given-names></name><name><surname>Caldara</surname><given-names>Roberto</given-names></name><name><surname>Toševski</surname><given-names>Ivo</given-names></name></person-group><article-title>Immature stages of Palearctic <italic><tp:taxon-name><tp:taxon-name-part taxon-name-part-type="genus" reg="Mecinus">Mecinus</tp:taxon-name-part></tp:taxon-name></italic> species (<tp:taxon-name><tp:taxon-name-part taxon-name-part-type="order">Coleoptera</tp:taxon-name-part></tp:taxon-name>, <tp:taxon-name><tp:taxon-name-part taxon-name-part-type="family">Curculionidae</tp:taxon-name-part></tp:taxon-name>, <tp:taxon-name><tp:taxon-name-part taxon-name-part-type="subfamily">Curculioninae</tp:taxon-name-part></tp:taxon-name>): morphological characters diagnostic at genus and species levels</article-title><source>Zookeys</source><day>09</day><month>6</month><year>2020</year><volume>939</volume><fpage>87</fpage><lpage>165</lpage><pub-id pub-id-type="doi">10.3897/zookeys.939.50612</pub-id></mixed-citation></tp:treatment-meta><tp:nomenclature><tp:taxon-name><object-id xmlns:xlink="http://www.w3.org/1999/xlink" content-type="arpha" xlink:type="simple">8F9B676D-B07E-53B4-86B3-8A5FFF3FD0DD</object-id>
              <tp:taxon-name-part taxon-name-part-type="genus" reg="Mecinus">Mecinus</tp:taxon-name-part>
              <tp:taxon-name-part taxon-name-part-type="species" reg="collaris">collaris</tp:taxon-name-part>
            </tp:taxon-name><tp:taxon-authority>group</tp:taxon-authority></tp:nomenclature><tp:treatment-sec sec-type="Differential diagnosis" id="SECID0EIZAK"><title>Differential diagnosis.</title><p><bold>Larva.</bold> (1) slightly pressed dorso-ventrally, cuticle densely tuberculate, premental sclerite, pedal lobes and spiracular area of meso- and metathorax dark pigmented; (2) pedal lobes prominent well isolated; (3) abdominal segment X reduced to three anal lobes of equal size; (4) thoracic spiracle bicameral; (5) abdominal setae short; (6) abdominal segments I–VII with four <italic><abbrev xmlns:xlink="http://www.w3.org/1999/xlink" xlink:title="postdorsal" id="ABBRID0ERZAK" xlink:type="simple">pds</abbrev></italic> and two <italic><abbrev xmlns:xlink="http://www.w3.org/1999/xlink" xlink:title="spiracular" id="ABBRID0EWZAK" xlink:type="simple">ss</abbrev></italic> (abd. segment VIII with one <italic><abbrev xmlns:xlink="http://www.w3.org/1999/xlink" xlink:title="spiracular" id="ABBRID0E2ZAK" xlink:type="simple">ss</abbrev></italic>); (7) head brown, flattened laterally; (8) frontal suture visible; (9) endocarina 1/2 of the frons; (10) <italic>des<sub>4</sub></italic> minute or short; (11) presence of <italic>fs<sub>1</sub></italic>; (12) absence of <italic>fs<sub>2</sub></italic>; (13) <italic>fs<sub>3</sub></italic> minute; (14) head with one stemma; (15) presence of <italic>cls<sub>1</sub></italic>; (16) labial palpi two-segmented; (17) premental sclerite cup-like; (18) surface of postlabium smooth.</p><p><bold>Pupa.</bold> (1) body elongated; (2) urogomphi slender, rather short, reaching outline of the body, directed downward; (3) rostrum moderately elongated; (4) setae different in length; (5) head with one <italic><abbrev xmlns:xlink="http://www.w3.org/1999/xlink" xlink:title="superorbital" id="ABBRID0EY1AK" xlink:type="simple">sos</abbrev></italic>; (6) rostrum with one <italic><abbrev xmlns:xlink="http://www.w3.org/1999/xlink" xlink:title="rostrum" id="ABBRID0E41AK" xlink:type="simple">rs</abbrev></italic>; (7) pronotum with two <italic><abbrev xmlns:xlink="http://www.w3.org/1999/xlink" xlink:title="alar" id="ABBRID0EC2AK" xlink:type="simple">as</abbrev></italic>, one <italic><abbrev xmlns:xlink="http://www.w3.org/1999/xlink" xlink:title="dorsal" id="ABBRID0EH2AK" xlink:type="simple">ds</abbrev></italic>, one <italic>sls</italic>, one <italic><abbrev xmlns:xlink="http://www.w3.org/1999/xlink" xlink:title="lateral epicranial" id="ABBRID0EO2AK" xlink:type="simple">ls</abbrev></italic>, four <italic><abbrev xmlns:xlink="http://www.w3.org/1999/xlink" xlink:title="posterolateral" id="ABBRID0ET2AK" xlink:type="simple">pls</abbrev></italic>; (8) meso- and metanotum with two setae; (9) abdominal segments I–IV without setae dorsally; segments V–VII dorsally with five growing setae.</p></tp:treatment-sec><tp:treatment-sec sec-type="remarks" id="SECID0EX2AK"><title>Remarks and comparative notes.</title><p>The adults of this monobasic group are easily distinguishable from all other species of <italic><tp:taxon-name><tp:taxon-name-part taxon-name-part-type="genus" reg="Mecinus">Mecinus</tp:taxon-name-part></tp:taxon-name></italic> by several autapomorphies, such as rostrum short and wide, straight in lateral view, scrobe not reaching anterior margin of eye, elytra elongate, broad scales densely covering base of pronotum, epimera and episterna. In contrast, immatures have few autapomorphies, i.e., larvae are slightly pressed dorsoventrally, with a densely tuberculate cuticle, whereas premental sclerite, pedal lobes and spiracular area of meso- and metathorax are dark pigmented; the pupae have abdominal segments I–IV lacking setae dorsally, whereas segments V–VII dorsally possess five growing setae.</p><p>Presently, it is unclear to which species <italic><tp:taxon-name><tp:taxon-name-part taxon-name-part-type="genus" reg="Mecinus">M.</tp:taxon-name-part> <tp:taxon-name-part taxon-name-part-type="species" reg="collaris">collaris</tp:taxon-name-part></tp:taxon-name></italic> is more closely related. The other species with short and straight rostrum, such as those of the <italic><tp:taxon-name><tp:taxon-name-part taxon-name-part-type="genus" reg="Mecinus">M.</tp:taxon-name-part> <tp:taxon-name-part taxon-name-part-type="species" reg="simus">simus</tp:taxon-name-part></tp:taxon-name></italic> group, do not apparently share other synapomorphies with <italic><tp:taxon-name><tp:taxon-name-part taxon-name-part-type="genus" reg="Mecinus">M.</tp:taxon-name-part> <tp:taxon-name-part taxon-name-part-type="species" reg="collaris">collaris</tp:taxon-name-part></tp:taxon-name></italic>. In contrast, the larvae of the latter share the number of palpomeres of the labial palpi (two) and the shape of the thoracic spiracle (bicameral) and abdominal spiracles (unicameral) with the <italic><tp:taxon-name><tp:taxon-name-part taxon-name-part-type="genus" reg="Mecinus">M.</tp:taxon-name-part> <tp:taxon-name-part taxon-name-part-type="species" reg="janthinus">janthinus</tp:taxon-name-part></tp:taxon-name></italic> group. The pupae of <italic><tp:taxon-name><tp:taxon-name-part taxon-name-part-type="genus" reg="Mecinus">M.</tp:taxon-name-part> <tp:taxon-name-part taxon-name-part-type="species" reg="collaris">collaris</tp:taxon-name-part></tp:taxon-name></italic> differ from all the others studied here by the dorsal setae of the abdominal segments because segments I–IV are without setae and segments V–VII have setae growing gradually.</p></tp:treatment-sec></tp:taxon-treatment>
