# Supplementary material for: Immature stages of Palearctic Mecinus species (Coleoptera, Curculionidae, Curculioninae): morphological characters diagnostic at genus and species levels
Source: Zookeys. 2020 Jun 9;939:87–165. doi: 10.3897/zookeys.939.50612 (PMC7297811; doi:10.3897/zookeys.939.50612)
Supplement: XML Treatment for Mecinus janthinus [file zookeys.939.50612-treatment12.xml]

<!DOCTYPE tp:taxon-treatment
  PUBLIC "-//TaxonX//DTD Taxonomic Treatment Publishing DTD v0 20100105//EN" "tax-treatment-NSO.dtd">
<tp:taxon-treatment xmlns:tp="http://www.plazi.org/taxpub"><tp:treatment-meta><kwd-group><label>Taxon classification</label><kwd><named-content xmlns:xlink="http://www.w3.org/1999/xlink" content-type="kingdom">Animalia</named-content></kwd><kwd><named-content xmlns:xlink="http://www.w3.org/1999/xlink" content-type="order">Coleoptera</named-content></kwd><kwd><named-content xmlns:xlink="http://www.w3.org/1999/xlink" content-type="family">Curculionidae</named-content></kwd></kwd-group><mixed-citation publication-type="journal"><person-group><name><surname>Gosik</surname><given-names>Rafał</given-names></name><name><surname>Skuhrovec</surname><given-names>Jiří</given-names></name><name><surname>Caldara</surname><given-names>Roberto</given-names></name><name><surname>Toševski</surname><given-names>Ivo</given-names></name></person-group><article-title>Immature stages of Palearctic <italic><tp:taxon-name><tp:taxon-name-part taxon-name-part-type="genus" reg="Mecinus">Mecinus</tp:taxon-name-part></tp:taxon-name></italic> species (<tp:taxon-name><tp:taxon-name-part taxon-name-part-type="order">Coleoptera</tp:taxon-name-part></tp:taxon-name>, <tp:taxon-name><tp:taxon-name-part taxon-name-part-type="family">Curculionidae</tp:taxon-name-part></tp:taxon-name>, <tp:taxon-name><tp:taxon-name-part taxon-name-part-type="subfamily">Curculioninae</tp:taxon-name-part></tp:taxon-name>): morphological characters diagnostic at genus and species levels</article-title><source>Zookeys</source><day>09</day><month>6</month><year>2020</year><volume>939</volume><fpage>87</fpage><lpage>165</lpage><pub-id pub-id-type="doi">10.3897/zookeys.939.50612</pub-id></mixed-citation></tp:treatment-meta><tp:nomenclature><tp:taxon-name><object-id xmlns:xlink="http://www.w3.org/1999/xlink" content-type="arpha" xlink:type="simple">2EBBEF93-91B2-5B88-9372-2194DDC865D8</object-id>
              <tp:taxon-name-part taxon-name-part-type="genus" reg="Mecinus">Mecinus</tp:taxon-name-part>
              <tp:taxon-name-part taxon-name-part-type="species" reg="janthinus">janthinus</tp:taxon-name-part>
            </tp:taxon-name><tp:taxon-authority>group</tp:taxon-authority></tp:nomenclature><tp:treatment-sec sec-type="Differential diagnosis" id="SECID0ED2BK"><title>Differential diagnosis.</title><p><bold>Larva.</bold> (1) body densely covered with asperities; (2) pedal lobes weakly isolated; (3) abdominal segment X reduced to three anal lobes of unequal size; (4) thoracic spiracle bicameral; (5) abdominal setae medium to very long, distinclty growing from abdominal segment I to VIII; (6) abdominal segments I–VIII with four <italic><abbrev xmlns:xlink="http://www.w3.org/1999/xlink" xlink:title="postdorsal" id="ABBRID0EM2BK" xlink:type="simple">pds</abbrev></italic> and usually three <italic><abbrev xmlns:xlink="http://www.w3.org/1999/xlink" xlink:title="spiracular" id="ABBRID0ER2BK" xlink:type="simple">ss</abbrev></italic>; (7) head brown, flattened laterally; (8) frontal suture distinct; (9) endocarina 4/5 of the frons; (10) <italic>des<sub>4</sub></italic> usually shorter than <italic>des<sub>1</sub></italic>; (11) presence of <italic>fs<sub>1</sub></italic>; (12) absence of <italic>fs<sub>2</sub></italic>; (13) <italic>fs<sub>3</sub></italic> as long as half of <italic>fs<sub>4</sub></italic>; (14) head with two stemmata; (15) presence of <italic>cls<sub>1</sub></italic>; (16) labial palpi two-segmented; (17) premental sclerite cup-like; (18) surface of postlabium densely covered with asperities.</p><p><bold>Pupa.</bold> (1) body very slender and elongated; (2) urogomphi rather elongated, distinctly reaching outline of the body, directed outside; (3) rostrum elongated and slender; (4) setae more or less elongated; (5) head with one <italic><abbrev xmlns:xlink="http://www.w3.org/1999/xlink" xlink:title="vertical" id="ABBRID0EW3BK" xlink:type="simple">vs</abbrev></italic>, two <italic><abbrev xmlns:xlink="http://www.w3.org/1999/xlink" xlink:title="superorbital" id="ABBRID0E23BK" xlink:type="simple">sos</abbrev></italic>, two <italic><abbrev xmlns:xlink="http://www.w3.org/1999/xlink" xlink:title="orbital" id="ABBRID0EA4BK" xlink:type="simple">os</abbrev></italic>; (6) rostrum with one or two <italic><abbrev xmlns:xlink="http://www.w3.org/1999/xlink" xlink:title="superlateral" id="ABBRID0EF4BK" xlink:type="simple">sls</abbrev></italic> and without or with one <italic><abbrev xmlns:xlink="http://www.w3.org/1999/xlink" xlink:title="rostrum" id="ABBRID0EK4BK" xlink:type="simple">rs</abbrev></italic>; (7) pronotum with two <italic><abbrev xmlns:xlink="http://www.w3.org/1999/xlink" xlink:title="alar" id="ABBRID0EP4BK" xlink:type="simple">as</abbrev></italic>, one <italic><abbrev xmlns:xlink="http://www.w3.org/1999/xlink" xlink:title="dorsal" id="ABBRID0EU4BK" xlink:type="simple">ds</abbrev></italic>, two <italic>sls</italic>, two <italic><abbrev xmlns:xlink="http://www.w3.org/1999/xlink" xlink:title="lateral epicranial" id="ABBRID0E24BK" xlink:type="simple">ls</abbrev></italic>, three or four <italic><abbrev xmlns:xlink="http://www.w3.org/1999/xlink" xlink:title="posterolateral" id="ABBRID0EA5BK" xlink:type="simple">pls</abbrev></italic>; (8) meso- and metanotum with two or three setae; (9) abdominal segments I–VII dorsally with six or seven elongated, growing setae.</p></tp:treatment-sec><tp:treatment-sec sec-type="remarks" id="SECID0EE5BK"><title>Remarks and comparative notes.</title><p>The adult of this species is characterised by elytra distinctly elongate, dorsal integument black or blue, sometimes with metallic reflections.</p><p>The shape of the body together with the colour of the dorsal integument are characters that this group shares only with <italic><tp:taxon-name><tp:taxon-name-part taxon-name-part-type="genus" reg="Mecinus">M.</tp:taxon-name-part> <tp:taxon-name-part taxon-name-part-type="species" reg="heydenii">heydenii</tp:taxon-name-part></tp:taxon-name></italic>. These two groups include the species of <italic><tp:taxon-name><tp:taxon-name-part taxon-name-part-type="genus" reg="Mecinus">Mecinus</tp:taxon-name-part></tp:taxon-name></italic> not living on <italic><tp:taxon-name><tp:taxon-name-part taxon-name-part-type="genus" reg="Plantago">Plantago</tp:taxon-name-part></tp:taxon-name></italic>. Nevertheless, they seem to be not closely related on the basis of both a phylogenetic study of the adults and of molecular data as well as the examination of the immatures. The adults of the species related to <italic><tp:taxon-name><tp:taxon-name-part taxon-name-part-type="genus" reg="Mecinus">M.</tp:taxon-name-part> <tp:taxon-name-part taxon-name-part-type="species" reg="janthinus">janthinus</tp:taxon-name-part></tp:taxon-name></italic> are distinguishable from those related to <italic><tp:taxon-name><tp:taxon-name-part taxon-name-part-type="genus" reg="Mecinus">M.</tp:taxon-name-part> <tp:taxon-name-part taxon-name-part-type="species" reg="heydenii">heydenii</tp:taxon-name-part></tp:taxon-name></italic> by the less curved rostrum in lateral view, the shape of the penis, the distinctly longer flagellum and the completely unusual shape of the spermatheca that is reminiscent of the <tp:taxon-name><tp:taxon-name-part taxon-name-part-type="tribe">Cionini</tp:taxon-name-part></tp:taxon-name>. The larvae and pupae differ in a series of characters in the chaetotaxy. Moreover, the immatures of this group possess some autapomorphies, i.e., in larvae four <italic><abbrev xmlns:xlink="http://www.w3.org/1999/xlink" xlink:title="postdorsal" id="ABBRID0EAACK" xlink:type="simple">pds</abbrev></italic> and usually three <italic><abbrev xmlns:xlink="http://www.w3.org/1999/xlink" xlink:title="spiracular" id="ABBRID0EFACK" xlink:type="simple">ss</abbrev></italic> on the abdominal segments I–VIII and the surface of postlabium densely covered with asperities, and in pupae, the more or less elongated setae on the body and the abdominal segments I–VII dorsally with six or seven elongated, growing setae.</p></tp:treatment-sec></tp:taxon-treatment>
