# Supplementary material for: Immature stages of Palearctic Mecinus species (Coleoptera, Curculionidae, Curculioninae): morphological characters diagnostic at genus and species levels
Source: Zookeys. 2020 Jun 9;939:87–165. doi: 10.3897/zookeys.939.50612 (PMC7297811; doi:10.3897/zookeys.939.50612)
Supplement: XML Treatment for Mecinus janthinus [file zookeys.939.50612-treatment13.xml]

<!DOCTYPE tp:taxon-treatment
  PUBLIC "-//TaxonX//DTD Taxonomic Treatment Publishing DTD v0 20100105//EN" "tax-treatment-NSO.dtd">
<tp:taxon-treatment xmlns:tp="http://www.plazi.org/taxpub"><tp:treatment-meta><kwd-group><label>Taxon classification</label><kwd><named-content xmlns:xlink="http://www.w3.org/1999/xlink" content-type="kingdom">Animalia</named-content></kwd><kwd><named-content xmlns:xlink="http://www.w3.org/1999/xlink" content-type="order">Coleoptera</named-content></kwd><kwd><named-content xmlns:xlink="http://www.w3.org/1999/xlink" content-type="family">Curculionidae</named-content></kwd></kwd-group><mixed-citation publication-type="journal"><person-group><name><surname>Gosik</surname><given-names>Rafał</given-names></name><name><surname>Skuhrovec</surname><given-names>Jiří</given-names></name><name><surname>Caldara</surname><given-names>Roberto</given-names></name><name><surname>Toševski</surname><given-names>Ivo</given-names></name></person-group><article-title>Immature stages of Palearctic <italic><tp:taxon-name><tp:taxon-name-part taxon-name-part-type="genus" reg="Mecinus">Mecinus</tp:taxon-name-part></tp:taxon-name></italic> species (<tp:taxon-name><tp:taxon-name-part taxon-name-part-type="order">Coleoptera</tp:taxon-name-part></tp:taxon-name>, <tp:taxon-name><tp:taxon-name-part taxon-name-part-type="family">Curculionidae</tp:taxon-name-part></tp:taxon-name>, <tp:taxon-name><tp:taxon-name-part taxon-name-part-type="subfamily">Curculioninae</tp:taxon-name-part></tp:taxon-name>): morphological characters diagnostic at genus and species levels</article-title><source>Zookeys</source><day>09</day><month>6</month><year>2020</year><volume>939</volume><fpage>87</fpage><lpage>165</lpage><pub-id pub-id-type="doi">10.3897/zookeys.939.50612</pub-id></mixed-citation></tp:treatment-meta><tp:nomenclature><tp:taxon-name><object-id xmlns:xlink="http://www.w3.org/1999/xlink" content-type="arpha" xlink:type="simple">BFDC1297-8E5B-51C2-B7BE-0B190FD35FFE</object-id>
              <tp:taxon-name-part taxon-name-part-type="genus" reg="Mecinus">Mecinus</tp:taxon-name-part>
              <tp:taxon-name-part taxon-name-part-type="species" reg="janthinus">janthinus</tp:taxon-name-part>
            </tp:taxon-name><tp:taxon-authority>Germar, 1821</tp:taxon-authority></tp:nomenclature><tp:treatment-sec sec-type="material" id="SECID0EMBCK"><title>Material examined.</title><p>9 L3 larvae and 8 pupae, Serbia, Mihajlovac, 5.07.2009, <named-content xmlns:xlink="http://www.w3.org/1999/xlink" content-type="dwc:verbatimCoordinates" xlink:type="simple"><named-content content-type="geo-json" specific-use="{&#34;type&#34;:&#34;Point&#34;,&#34;coordinates&#34;:[22.477500,44.359017]}" id="NCID0EVBCK" xlink:type="simple">44°21.541'N, 22°28.650'E</named-content></named-content>, 130 m., ex <italic><tp:taxon-name><tp:taxon-name-part taxon-name-part-type="genus" reg="Linaria">L.</tp:taxon-name-part> <tp:taxon-name-part taxon-name-part-type="species" reg="vulgaris">vulgaris</tp:taxon-name-part></tp:taxon-name></italic>; Serbia, Negotin, Tamnič, 2.08. 2007, <named-content xmlns:xlink="http://www.w3.org/1999/xlink" content-type="dwc:verbatimCoordinates" xlink:type="simple"><named-content content-type="geo-json" specific-use="{&#34;type&#34;:&#34;Point&#34;,&#34;coordinates&#34;:[22.501750,44.100550]}" id="NCID0EICCK" xlink:type="simple">44°06.033'N, 22°30.105'E</named-content></named-content>, 126 m., ex <italic><tp:taxon-name><tp:taxon-name-part taxon-name-part-type="genus" reg="Linaria">L.</tp:taxon-name-part> <tp:taxon-name-part taxon-name-part-type="species" reg="vulgaris">vulgaris</tp:taxon-name-part></tp:taxon-name></italic>; 8 pupae, Serbia, Mihajlovac, 5.07.2009, <named-content xmlns:xlink="http://www.w3.org/1999/xlink" content-type="dwc:verbatimCoordinates" xlink:type="simple"><named-content content-type="geo-json" specific-use="{&#34;type&#34;:&#34;Point&#34;,&#34;coordinates&#34;:[22.478283,44.361383]}" id="NCID0E2CCK" xlink:type="simple">44°21.683'N, 22°28.697'E</named-content></named-content>, 125 m., ex <italic><tp:taxon-name><tp:taxon-name-part taxon-name-part-type="genus" reg="Linaria">L.</tp:taxon-name-part> <tp:taxon-name-part taxon-name-part-type="species" reg="vulgaris">vulgaris</tp:taxon-name-part></tp:taxon-name></italic>; 1 pupa, Serbia, DonjaKamenica, Kalna, 22.08.2011, <named-content xmlns:xlink="http://www.w3.org/1999/xlink" content-type="dwc:verbatimCoordinates" xlink:type="simple"><named-content content-type="geo-json" specific-use="{&#34;type&#34;:&#34;Point&#34;,&#34;coordinates&#34;:[22.328533,43.490833]}" id="NCID0EODCK" xlink:type="simple">43°29.450'N, 22°19.712'E</named-content></named-content>, 278 m., ex <italic><tp:taxon-name><tp:taxon-name-part taxon-name-part-type="genus" reg="Linaria">L.</tp:taxon-name-part> <tp:taxon-name-part taxon-name-part-type="species" reg="vulgaris">vulgaris</tp:taxon-name-part></tp:taxon-name></italic>. All collected by I. Toševski. Accession numbers of sequenced specimen <ext-link xmlns:xlink="http://www.w3.org/1999/xlink" ext-link-type="gen" xlink:href="MN992005" xlink:type="simple">MN992005</ext-link>.</p></tp:treatment-sec><tp:treatment-sec sec-type="description" id="SECID0EDECK"><title>Description of mature larva</title><p>(Figures <xref ref-type="fig" rid="F19">19A–D</xref>, <xref ref-type="fig" rid="F20">20A–F</xref>). <bold><italic>Measurements</italic></bold> (in mm). Body length: 4.00–4.75. Body width (metathorax and abdominal segments I–II): 1.10–1.25. Head width: 0.50–0.57.</p><p><bold><italic>Body</italic></bold> (Figure <xref ref-type="fig" rid="F19">19A–D</xref>) yellowish, very slender, densely covered with asperities. Prothorax smaller than meso- and metathorax. Abdominal segments I–V of almost equal length; segments VI–IX decreasing gradually to the terminal body part; segment X reduced to three anal lobes of those lateral are the largest, and dorsal the smallest (sometimes absent). Chaetotaxy well developed, setae capilliform, variable in length, greyish or yellow. Prothorax (Figure <xref ref-type="fig" rid="F19">19B</xref>) with eight long <italic><abbrev xmlns:xlink="http://www.w3.org/1999/xlink" xlink:title="pronotal" id="ABBRID0EEFCK" xlink:type="simple">prns</abbrev></italic> of equal length; two long <italic><abbrev xmlns:xlink="http://www.w3.org/1999/xlink" xlink:title="pleural" id="ABBRID0EJFCK" xlink:type="simple">ps</abbrev></italic> and one short <italic>eus.</italic> Meso- and metathorax (Figure <xref ref-type="fig" rid="F19">19B</xref>) with one very short <italic><abbrev xmlns:xlink="http://www.w3.org/1999/xlink" xlink:title="prodorsal" id="ABBRID0EUFCK" xlink:type="simple">prs</abbrev></italic>, three <italic><abbrev xmlns:xlink="http://www.w3.org/1999/xlink" xlink:title="postdorsal" id="ABBRID0EZFCK" xlink:type="simple">pds</abbrev></italic>, variable in length (<italic>pds<sub>1</sub></italic> short, <italic>pds<sub>2–3</sub></italic> medium), one short <italic><abbrev xmlns:xlink="http://www.w3.org/1999/xlink" xlink:title="alar" id="ABBRID0EGGCK" xlink:type="simple">as</abbrev></italic>, three short <italic><abbrev xmlns:xlink="http://www.w3.org/1999/xlink" xlink:title="spiracular" id="ABBRID0ELGCK" xlink:type="simple">ss</abbrev></italic>, one long <italic><abbrev xmlns:xlink="http://www.w3.org/1999/xlink" xlink:title="epipleural" id="ABBRID0EQGCK" xlink:type="simple">eps</abbrev></italic>, one long <italic><abbrev xmlns:xlink="http://www.w3.org/1999/xlink" xlink:title="pleural" id="ABBRID0EVGCK" xlink:type="simple">ps</abbrev></italic> and one long <italic>eus.</italic> Pedal area with five long <italic>pda.</italic> Abdominal segments I–VIII (Figure <xref ref-type="fig" rid="F19">19C, D</xref>) with one very short <italic><abbrev xmlns:xlink="http://www.w3.org/1999/xlink" xlink:title="prodorsal" id="ABBRID0ECHCK" xlink:type="simple">prs</abbrev></italic>, four <italic><abbrev xmlns:xlink="http://www.w3.org/1999/xlink" xlink:title="postdorsal" id="ABBRID0EHHCK" xlink:type="simple">pds</abbrev></italic> of different length (on segments I–V: <italic>pds<sub>1–2</sub></italic> short, <italic>pds<sub>3–4</sub></italic> long; on segments VI–VIII all <italic><abbrev xmlns:xlink="http://www.w3.org/1999/xlink" xlink:title="postdorsal" id="ABBRID0EUHCK" xlink:type="simple">pds</abbrev></italic> very long, almost equal in length) and arranged along posterior margin; one minute and two medium <italic><abbrev xmlns:xlink="http://www.w3.org/1999/xlink" xlink:title="spiracular" id="ABBRID0EZHCK" xlink:type="simple">ss</abbrev></italic>, one short and one long <italic><abbrev xmlns:xlink="http://www.w3.org/1999/xlink" xlink:title="epipleural" id="ABBRID0E5HCK" xlink:type="simple">eps</abbrev></italic>, one long <italic><abbrev xmlns:xlink="http://www.w3.org/1999/xlink" xlink:title="pleural" id="ABBRID0EDICK" xlink:type="simple">ps</abbrev></italic>, one long <italic><abbrev xmlns:xlink="http://www.w3.org/1999/xlink" xlink:title="laterosternal" id="ABBRID0EIICK" xlink:type="simple">lsts</abbrev></italic> and two medium <italic>eus.</italic> Abdominal segment IX (Figure <xref ref-type="fig" rid="F19">19D</xref>) with four very long <italic><abbrev xmlns:xlink="http://www.w3.org/1999/xlink" xlink:title="dorsal" id="ABBRID0ETICK" xlink:type="simple">ds</abbrev></italic>, all located close to the posterior margin, two long <italic><abbrev xmlns:xlink="http://www.w3.org/1999/xlink" xlink:title="pleural" id="ABBRID0EYICK" xlink:type="simple">ps</abbrev></italic> and two short <italic>sts.</italic> Each of lateral anal lobe with two minute setae.</p><fig id="F19" position="float" orientation="portrait"><object-id xmlns:xlink="http://www.w3.org/1999/xlink" content-type="doi" xlink:type="simple">10.3897/zookeys.939.50612.figure19</object-id><object-id xmlns:xlink="http://www.w3.org/1999/xlink" content-type="arpha" xlink:type="simple">774ECD9E-60D8-5E39-A469-EF44B6DB639B</object-id><label>Figure 19.</label><caption><p><italic><tp:taxon-name><tp:taxon-name-part taxon-name-part-type="genus" reg="Mecinus">Mecinus</tp:taxon-name-part> <tp:taxon-name-part taxon-name-part-type="species" reg="janthinus">janthinus</tp:taxon-name-part></tp:taxon-name></italic> mature larva, habitus and chaetotaxy <bold>A</bold> habitus of the body and frontal view of the head <bold>B</bold> lateral view of thoracic segments <bold>C</bold> lateral view of abdominal segment I <bold>D</bold> lateral view of abdominal segments VII–X. Abbreviations: Th. I–III – number of thoracic segments, Abd. I–X – number of abominal segments, setae: <italic><abbrev xmlns:xlink="http://www.w3.org/1999/xlink" xlink:title="alar" id="ABBRID0E1JCK" xlink:type="simple">as</abbrev></italic> – alar, <italic><abbrev xmlns:xlink="http://www.w3.org/1999/xlink" xlink:title="dorsal" id="ABBRID0E6JCK" xlink:type="simple">ds</abbrev></italic> – dorsal, <italic><abbrev xmlns:xlink="http://www.w3.org/1999/xlink" xlink:title="epipleural" id="ABBRID0EEKCK" xlink:type="simple">eps</abbrev></italic> – epipleural, <italic><abbrev xmlns:xlink="http://www.w3.org/1999/xlink" xlink:title="eusternal" id="ABBRID0EJKCK" xlink:type="simple">eus</abbrev></italic> – eusternal, <italic><abbrev xmlns:xlink="http://www.w3.org/1999/xlink" xlink:title="laterosternal" id="ABBRID0EOKCK" xlink:type="simple">lsts</abbrev></italic> – laterosternal, <italic><abbrev xmlns:xlink="http://www.w3.org/1999/xlink" xlink:title="pedal" id="ABBRID0ETKCK" xlink:type="simple">pda</abbrev></italic> – pedal, <italic><abbrev xmlns:xlink="http://www.w3.org/1999/xlink" xlink:title="postdorsal" id="ABBRID0EYKCK" xlink:type="simple">pds</abbrev></italic> – postdorsal, <italic><abbrev xmlns:xlink="http://www.w3.org/1999/xlink" xlink:title="pronotal" id="ABBRID0E4KCK" xlink:type="simple">prns</abbrev></italic> – pronotal, <italic><abbrev xmlns:xlink="http://www.w3.org/1999/xlink" xlink:title="prodorsal" id="ABBRID0ECLCK" xlink:type="simple">prs</abbrev></italic> – prodorsal, <italic><abbrev xmlns:xlink="http://www.w3.org/1999/xlink" xlink:title="pleural" id="ABBRID0EHLCK" xlink:type="simple">ps</abbrev></italic> – pleural, <italic><abbrev xmlns:xlink="http://www.w3.org/1999/xlink" xlink:title="spiracular" id="ABBRID0EMLCK" xlink:type="simple">ss</abbrev></italic> – spiracular, <italic><abbrev xmlns:xlink="http://www.w3.org/1999/xlink" xlink:title="sternal" id="ABBRID0ERLCK" xlink:type="simple">sts</abbrev></italic> – sternal, <italic><abbrev xmlns:xlink="http://www.w3.org/1999/xlink" xlink:title="terminal" id="ABBRID0EWLCK" xlink:type="simple">ts</abbrev></italic> – terminal.</p></caption><graphic xmlns:xlink="http://www.w3.org/1999/xlink" xlink:href="zookeys-939-087-g019.jpg" position="float" orientation="portrait" xlink:type="simple" id="oo_419873.jpg"><uri content-type="original_file" xlink:type="simple">https://binary.pensoft.net/fig/419873</uri></graphic></fig><p><bold><italic>Head capsule</italic></bold> (Figures <xref ref-type="fig" rid="F19">19A</xref>, <xref ref-type="fig" rid="F20">20A–F</xref>) yellow, distinctly narrowed bilaterally. <italic>Des<sub>1–3,5</sub></italic> very long, equal in length; <italic>des<sub>4</sub></italic> half the length of other <italic><abbrev xmlns:xlink="http://www.w3.org/1999/xlink" xlink:title="dorsal epicranial" id="ABBRID0EXMCK" xlink:type="simple">des</abbrev></italic>; <italic>des<sub>4</sub></italic> medially. <italic>Fs<sub>1,4,5</sub></italic> long, <italic>fs<sub>3</sub></italic> medium. <italic>Les<sub>1</sub></italic> and <italic>les<sub>2</sub></italic> long, equal in length; one <italic><abbrev xmlns:xlink="http://www.w3.org/1999/xlink" xlink:title="ventral" id="ABBRID0EQNCK" xlink:type="simple">ves</abbrev></italic>, and four <italic><abbrev xmlns:xlink="http://www.w3.org/1999/xlink" xlink:title="postepicranial" id="ABBRID0EVNCK" xlink:type="simple">pes</abbrev></italic> short (Figure <xref ref-type="fig" rid="F20">20A</xref>). Two stemmata of different size. Antennae (Figure <xref ref-type="fig" rid="F20">20B</xref>) with sensorium (<abbrev xmlns:xlink="http://www.w3.org/1999/xlink" xlink:title="sensorium" id="ABBRID0EBOCK" xlink:type="simple">Se</abbrev>) conical, twice as long as wide, and three sensilla of different types: one <abbrev xmlns:xlink="http://www.w3.org/1999/xlink" xlink:title="sensillum ampullaceum" id="ABBRID0EFOCK" xlink:type="simple">sa</abbrev> and two <abbrev xmlns:xlink="http://www.w3.org/1999/xlink" xlink:title="sensilla basiconica" id="ABBRID0EJOCK" xlink:type="simple">sb</abbrev>. Clypeus (Figure <xref ref-type="fig" rid="F20">20C</xref>) trapezium-shaped, anterior margin distinctly concave; two <italic><abbrev xmlns:xlink="http://www.w3.org/1999/xlink" xlink:title="clypeal" id="ABBRID0ESOCK" xlink:type="simple">cls</abbrev></italic> relatively long, located on protuberances; <italic><abbrev xmlns:xlink="http://www.w3.org/1999/xlink" xlink:title="clypeal sensorium" id="ABBRID0EXOCK" xlink:type="simple">clss</abbrev></italic> placed medially between <italic>cls.</italic> Labrum (Figure <xref ref-type="fig" rid="F20">20C</xref>) with sinuate anterior margin; <italic>lrs<sub>1-3</sub></italic> almost equal in length, all placed on protuberances. Epipharynx (Figure <xref ref-type="fig" rid="F20">20D</xref>) with three medium, finger-shaped <italic><abbrev xmlns:xlink="http://www.w3.org/1999/xlink" xlink:title="anterolateral" id="ABBRID0EKPCK" xlink:type="simple">als</abbrev></italic> of almost equal length; two finger-like, different in length <italic><abbrev xmlns:xlink="http://www.w3.org/1999/xlink" xlink:title="anteromedial" id="ABBRID0EPPCK" xlink:type="simple">ams</abbrev></italic>; two medium finger-like <italic><abbrev xmlns:xlink="http://www.w3.org/1999/xlink" xlink:title="median" id="ABBRID0EUPCK" xlink:type="simple">mes</abbrev></italic>; surface smooth; labral rods close to kidney-shaped. Mandibles (Figure <xref ref-type="fig" rid="F20">20E</xref>) conical, wide, an elongated protuberance in the middle of the cutting edge; both <italic><abbrev xmlns:xlink="http://www.w3.org/1999/xlink" xlink:title="mandibular" id="ABBRID0E4PCK" xlink:type="simple">mds</abbrev></italic> capilliform, medium, equal in length, placed mediolaterally. Maxilla (Figure <xref ref-type="fig" rid="F20">20F</xref>) with one <italic><abbrev xmlns:xlink="http://www.w3.org/1999/xlink" xlink:title="stipal" id="ABBRID0EGQCK" xlink:type="simple">stps</abbrev></italic> and two <italic><abbrev xmlns:xlink="http://www.w3.org/1999/xlink" xlink:title="palpiferal" id="ABBRID0ELQCK" xlink:type="simple">pfs</abbrev></italic> of equal length; <italic><abbrev xmlns:xlink="http://www.w3.org/1999/xlink" xlink:title="malar basiventral" id="ABBRID0EQQCK" xlink:type="simple">mbs</abbrev></italic> medium; mala with six rod-like <italic><abbrev xmlns:xlink="http://www.w3.org/1999/xlink" xlink:title="dorsal malar" id="ABBRID0EVQCK" xlink:type="simple">dms</abbrev></italic> of almost equal size, five <italic><abbrev xmlns:xlink="http://www.w3.org/1999/xlink" xlink:title="ventral malar" id="ABBRID0E1QCK" xlink:type="simple">vms</abbrev></italic> equal in length. Maxillary palpi: basal palpomere distinctly wider than distal, both of almost equal length. Prelabium (Figure <xref ref-type="fig" rid="F20">20F</xref>) cup-like with one very long <italic><abbrev xmlns:xlink="http://www.w3.org/1999/xlink" xlink:title="prelabial" xlink:type="simple">prms</abbrev></italic>; ligula with three medium <italic><abbrev xmlns:xlink="http://www.w3.org/1999/xlink" xlink:title="ligular" id="ABBRID0ENRCK" xlink:type="simple">ligs</abbrev></italic>; premental sclerite clearly visible, cup-shaped. Labial palpi two-segmented; basal palpomere slightly wider and distinctly shorter than distal. Postlabium (Figure <xref ref-type="fig" rid="F20">20F</xref>) with three capilliform medium to long <italic><abbrev xmlns:xlink="http://www.w3.org/1999/xlink" xlink:title="postlabial" id="ABBRID0EWRCK" xlink:type="simple">pms</abbrev></italic>.</p><fig id="F20" position="float" orientation="portrait"><object-id xmlns:xlink="http://www.w3.org/1999/xlink" content-type="doi" xlink:type="simple">10.3897/zookeys.939.50612.figure20</object-id><object-id xmlns:xlink="http://www.w3.org/1999/xlink" content-type="arpha" xlink:type="simple">A5CC5D83-6DCF-5CD2-B485-0D37F9C7AD60</object-id><label>Figure 20.</label><caption><p><italic><tp:taxon-name><tp:taxon-name-part taxon-name-part-type="genus" reg="Mecinus">Mecinus</tp:taxon-name-part> <tp:taxon-name-part taxon-name-part-type="species" reg="janthinus">janthinus</tp:taxon-name-part></tp:taxon-name></italic> mature larva, head and mouth parts <bold>A</bold> head, frontal view <bold>B</bold> antenna <bold>C</bold> clypeus and labrum, dorsal view <bold>D</bold> epipharynx <bold>E</bold> left mandible <bold>F</bold> maxillolabial complex, ventral aspect. Abbreviations: <italic><abbrev xmlns:xlink="http://www.w3.org/1999/xlink" xlink:title="antenna" id="ABBRID0E1SCK" xlink:type="simple">at</abbrev></italic> – antenna, <italic><abbrev xmlns:xlink="http://www.w3.org/1999/xlink" xlink:title="clypeal sensorium" id="ABBRID0E6SCK" xlink:type="simple">clss</abbrev></italic> – clypeal sensorium, <italic><abbrev xmlns:xlink="http://www.w3.org/1999/xlink" xlink:title="dorsal epicranial" id="ABBRID0EETCK" xlink:type="simple">des</abbrev></italic> – dorsal epicranial, <abbrev xmlns:xlink="http://www.w3.org/1999/xlink" xlink:title="labral rods" id="ABBRID0EITCK" xlink:type="simple">lr</abbrev> – labral rods, <abbrev xmlns:xlink="http://www.w3.org/1999/xlink" xlink:title="sensillum ampullaceum" id="ABBRID0EMTCK" xlink:type="simple">sa</abbrev> – sensillum ampullaceum, <abbrev xmlns:xlink="http://www.w3.org/1999/xlink" xlink:title="sensilla basiconica" id="ABBRID0EQTCK" xlink:type="simple">sb</abbrev> – sensillum basiconicum, <abbrev xmlns:xlink="http://www.w3.org/1999/xlink" xlink:title="sensorium" id="ABBRID0EUTCK" xlink:type="simple">Se</abbrev> – sensorium, <abbrev xmlns:xlink="http://www.w3.org/1999/xlink" xlink:title="stemmata" id="ABBRID0EYTCK" xlink:type="simple">st</abbrev> – stemmata, setae: <italic><abbrev xmlns:xlink="http://www.w3.org/1999/xlink" xlink:title="anterolateral" id="ABBRID0E4TCK" xlink:type="simple">als</abbrev></italic> – anterolateral, <italic><abbrev xmlns:xlink="http://www.w3.org/1999/xlink" xlink:title="anteromedial" id="ABBRID0ECUCK" xlink:type="simple">ams</abbrev></italic> – anteromedial, <italic><abbrev xmlns:xlink="http://www.w3.org/1999/xlink" xlink:title="clypeal" id="ABBRID0EHUCK" xlink:type="simple">cls</abbrev></italic> – clypeal, <italic><abbrev xmlns:xlink="http://www.w3.org/1999/xlink" xlink:title="dorsal malar" id="ABBRID0EMUCK" xlink:type="simple">dms</abbrev></italic> – dorsal malar, <italic><abbrev xmlns:xlink="http://www.w3.org/1999/xlink" xlink:title="frontal" id="ABBRID0ERUCK" xlink:type="simple">fs</abbrev></italic> – frontal, <italic><abbrev xmlns:xlink="http://www.w3.org/1999/xlink" xlink:title="ligular" id="ABBRID0EWUCK" xlink:type="simple">ligs</abbrev></italic> – ligular, <italic><abbrev xmlns:xlink="http://www.w3.org/1999/xlink" xlink:title="labral" id="ABBRID0E2UCK" xlink:type="simple">lrs</abbrev></italic> – labral, <italic><abbrev xmlns:xlink="http://www.w3.org/1999/xlink" xlink:title="lateral epicranial" id="ABBRID0EAVCK" xlink:type="simple">ls</abbrev></italic> – lateral epicranial, <italic><abbrev xmlns:xlink="http://www.w3.org/1999/xlink" xlink:title="malar basiventral" id="ABBRID0EFVCK" xlink:type="simple">mbs</abbrev></italic> – malar basiventral, <italic><abbrev xmlns:xlink="http://www.w3.org/1999/xlink" xlink:title="mandibular" id="ABBRID0EKVCK" xlink:type="simple">mds</abbrev></italic> – mandibular, <italic><abbrev xmlns:xlink="http://www.w3.org/1999/xlink" xlink:title="median" id="ABBRID0EPVCK" xlink:type="simple">mes</abbrev></italic> – median, <italic><abbrev xmlns:xlink="http://www.w3.org/1999/xlink" xlink:title="maxillary palp" id="ABBRID0EUVCK" xlink:type="simple">mxps</abbrev></italic> – maxillary palp, <italic><abbrev xmlns:xlink="http://www.w3.org/1999/xlink" xlink:title="postepicranial" id="ABBRID0EZVCK" xlink:type="simple">pes</abbrev></italic> – postepicranial, <italic><abbrev xmlns:xlink="http://www.w3.org/1999/xlink" xlink:title="ventral" id="ABBRID0E5VCK" xlink:type="simple">ves</abbrev></italic> – ventral, <italic><abbrev xmlns:xlink="http://www.w3.org/1999/xlink" xlink:title="palpiferal" id="ABBRID0EDWCK" xlink:type="simple">pfs</abbrev></italic> – palpiferal, <italic><abbrev xmlns:xlink="http://www.w3.org/1999/xlink" xlink:title="postlabial" id="ABBRID0EIWCK" xlink:type="simple">pms</abbrev></italic> – postlabial, <italic><abbrev xmlns:xlink="http://www.w3.org/1999/xlink" xlink:title="prelabial" xlink:type="simple">prms</abbrev></italic> – prelabial, <italic><abbrev xmlns:xlink="http://www.w3.org/1999/xlink" xlink:title="stipal" id="ABBRID0EXWCK" xlink:type="simple">stps</abbrev></italic> – stipal, <italic><abbrev xmlns:xlink="http://www.w3.org/1999/xlink" xlink:title="ventral malar" id="ABBRID0E3WCK" xlink:type="simple">vms</abbrev></italic> – ventral malar.</p></caption><graphic xmlns:xlink="http://www.w3.org/1999/xlink" xlink:href="zookeys-939-087-g020.jpg" position="float" orientation="portrait" xlink:type="simple" id="oo_419874.jpg"><uri content-type="original_file" xlink:type="simple">https://binary.pensoft.net/fig/419874</uri></graphic></fig></tp:treatment-sec><tp:treatment-sec sec-type="description" id="SECID0EFXCK"><title>Description of pupa</title><p>(Figure <xref ref-type="fig" rid="F21">21A–C</xref>). <bold><italic>Measurements</italic></bold> (in mm). Head width: 0.46–0.56. Body width: 1.16–1.50. Body length: 3.70–4.05.</p><p><bold><italic>Body</italic></bold> elongated, white. Rostrum slender, about 3.4 times as long as wide, reaching almost up to mesocoxae. Antennae slender and elongated. Pronotum 1.1 times as wide as long. Mesonotum slightly shorter than metanotum. Urogomphi (<abbrev xmlns:xlink="http://www.w3.org/1999/xlink" xlink:title="Urogomphi" id="ABBRID0EZXCK" xlink:type="simple">ur</abbrev>) slender and elongated, conical, with sclerotised apex, distinctly reaching outline of the body, directed outside (Figure <xref ref-type="fig" rid="F21">21A–C</xref>).</p><p><bold><italic>Chaetotaxy</italic></bold> well developed, setae short or medium long. Head with one <italic><abbrev xmlns:xlink="http://www.w3.org/1999/xlink" xlink:title="vertical" id="ABBRID0EJYCK" xlink:type="simple">vs</abbrev></italic>, two <italic><abbrev xmlns:xlink="http://www.w3.org/1999/xlink" xlink:title="superorbital" id="ABBRID0EOYCK" xlink:type="simple">sos</abbrev></italic>, two <italic><abbrev xmlns:xlink="http://www.w3.org/1999/xlink" xlink:title="orbital" id="ABBRID0ETYCK" xlink:type="simple">os</abbrev></italic> and two <italic><abbrev xmlns:xlink="http://www.w3.org/1999/xlink" xlink:title="postantennal" id="ABBRID0EYYCK" xlink:type="simple">pas</abbrev></italic>. Rostrum with one <italic><abbrev xmlns:xlink="http://www.w3.org/1999/xlink" xlink:title="rostrum" id="ABBRID0E4YCK" xlink:type="simple">rs</abbrev></italic> placed medially. All setae of head equal in length (Figure <xref ref-type="fig" rid="F21">21A, B</xref>). Pronotum with two <italic><abbrev xmlns:xlink="http://www.w3.org/1999/xlink" xlink:title="alar" id="ABBRID0EGZCK" xlink:type="simple">as</abbrev></italic>, one <italic><abbrev xmlns:xlink="http://www.w3.org/1999/xlink" xlink:title="dorsal" id="ABBRID0ELZCK" xlink:type="simple">ds</abbrev></italic>, two <italic>sls</italic>, two <italic><abbrev xmlns:xlink="http://www.w3.org/1999/xlink" xlink:title="lateral epicranial" id="ABBRID0ESZCK" xlink:type="simple">ls</abbrev></italic>, and three <italic><abbrev xmlns:xlink="http://www.w3.org/1999/xlink" xlink:title="posterolateral" id="ABBRID0EXZCK" xlink:type="simple">pls</abbrev></italic> (Figure <xref ref-type="fig" rid="F21">21B, C</xref>). All setae on pronotum elongated, equal in length (Figure <xref ref-type="fig" rid="F21">21C</xref>). Dorsal parts of meso- and metathorax with two setae placed medially. Abdominal segments I–VIII with two setae laterally and three medium long setae ventrally. Dorsal parts of abdominal segments I–VII with six setae (<italic>d<sub>1</sub></italic> placed anteromedially, <italic>d<sub>2–4</sub></italic> placed posteromedially, <italic>d<sub>5–6</sub></italic> posterolaterally); segment VIII with five very long setae dorsally. Abdominal segment IX with two micro-setae ventrally.</p><fig id="F21" position="float" orientation="portrait"><object-id xmlns:xlink="http://www.w3.org/1999/xlink" content-type="doi" xlink:type="simple">10.3897/zookeys.939.50612.figure21</object-id><object-id xmlns:xlink="http://www.w3.org/1999/xlink" content-type="arpha" xlink:type="simple">BD1282AE-D177-5DC9-9F50-922040A5678F</object-id><label>Figure 21.</label><caption><p><italic><tp:taxon-name><tp:taxon-name-part taxon-name-part-type="genus" reg="Mecinus">Mecinus</tp:taxon-name-part> <tp:taxon-name-part taxon-name-part-type="species" reg="janthinus">janthinus</tp:taxon-name-part></tp:taxon-name></italic> pupa habitus and chaetotaxy <bold>A</bold> ventral view <bold>B</bold> lateral view <bold>C</bold> dorsal view. Abbreviations: Th. I–III – number of thoracic segments, Abd. I–IX – number of abdominal segments, <abbrev xmlns:xlink="http://www.w3.org/1999/xlink" xlink:title="Urogomphi" id="ABBRID0EI2CK" xlink:type="simple">ur</abbrev> – urogomphi, setae: <italic><abbrev xmlns:xlink="http://www.w3.org/1999/xlink" xlink:title="alar" id="ABBRID0EN2CK" xlink:type="simple">as</abbrev></italic> – apical, <italic>d</italic> – dorsal, <italic><abbrev xmlns:xlink="http://www.w3.org/1999/xlink" xlink:title="dorsal" id="ABBRID0EU2CK" xlink:type="simple">ds</abbrev></italic> – discal, <italic><abbrev xmlns:xlink="http://www.w3.org/1999/xlink" xlink:title="femoral" id="ABBRID0EZ2CK" xlink:type="simple">fes</abbrev></italic> – femoral, <italic>l</italic>, <italic><abbrev xmlns:xlink="http://www.w3.org/1999/xlink" xlink:title="lateral epicranial" id="ABBRID0EA3CK" xlink:type="simple">ls</abbrev></italic> – lateral, <italic><abbrev xmlns:xlink="http://www.w3.org/1999/xlink" xlink:title="orbital" id="ABBRID0EF3CK" xlink:type="simple">os</abbrev></italic> – orbital, <italic><abbrev xmlns:xlink="http://www.w3.org/1999/xlink" xlink:title="superlateral" id="ABBRID0EK3CK" xlink:type="simple">sls</abbrev></italic> – postantennal, <italic><abbrev xmlns:xlink="http://www.w3.org/1999/xlink" xlink:title="posterolateral" id="ABBRID0EP3CK" xlink:type="simple">pls</abbrev></italic> – posterolateral, <italic><abbrev xmlns:xlink="http://www.w3.org/1999/xlink" xlink:title="rostrum" id="ABBRID0EU3CK" xlink:type="simple">rs</abbrev></italic> – rostral, <italic>sls</italic> – superlateral, <italic><abbrev xmlns:xlink="http://www.w3.org/1999/xlink" xlink:title="superorbital" id="ABBRID0E23CK" xlink:type="simple">sos</abbrev></italic> – superorbital, <italic><abbrev xmlns:xlink="http://www.w3.org/1999/xlink" xlink:title="vertical" id="ABBRID0EA4CK" xlink:type="simple">vs</abbrev></italic> – vertical.</p></caption><graphic xmlns:xlink="http://www.w3.org/1999/xlink" xlink:href="zookeys-939-087-g021.jpg" position="float" orientation="portrait" xlink:type="simple" id="oo_419875.jpg"><uri content-type="original_file" xlink:type="simple">https://binary.pensoft.net/fig/419875</uri></graphic></fig></tp:treatment-sec><tp:treatment-sec sec-type="notes" id="SECID0EJ4CK"><title>Biological notes.</title><p>The host plant of <italic><tp:taxon-name><tp:taxon-name-part taxon-name-part-type="genus" reg="Mecinus">M.</tp:taxon-name-part> <tp:taxon-name-part taxon-name-part-type="species" reg="janthinus">janthinus</tp:taxon-name-part></tp:taxon-name></italic> is the yellow toadflax, <italic><tp:taxon-name><tp:taxon-name-part taxon-name-part-type="genus" reg="Linaria">Linaria</tp:taxon-name-part> <tp:taxon-name-part taxon-name-part-type="species" reg="vulgaris">vulgaris</tp:taxon-name-part></tp:taxon-name></italic> Mill. This species is distributed in temperate regions of the eastern Palearctic region, inhabiting lowlands and hilly slopes up to 500 m altitude. From beginning of the 1990s, <italic><tp:taxon-name><tp:taxon-name-part taxon-name-part-type="genus" reg="Mecinus">M.</tp:taxon-name-part> <tp:taxon-name-part taxon-name-part-type="species" reg="janthinus">janthinus</tp:taxon-name-part></tp:taxon-name></italic> was introduced as biological control agent for the control of invasive toadflaxes in North America (<xref ref-type="bibr" rid="B49">Toševski et al. 2018</xref>). The adults emerge in early March and feed intensively on the newly growing shoots of the host plant. Oviposition occurs on actively growing shoots, and the preferred oviposition site is the widest part of the stem. Females lay one or, rarely, two eggs per shoot. This species is a true stem borer with larval feeding and mining in the central part of the stem. The adults overwinter in the stems of the host plant inside an elongated pupal chamber built by the last instar larva prior to pupation.</p></tp:treatment-sec><tp:treatment-sec sec-type="remarks" id="SECID0EU5CK"><title>Remarks and comparative notes.</title><p><italic><tp:taxon-name><tp:taxon-name-part taxon-name-part-type="genus" reg="Mecinus">Mecinus</tp:taxon-name-part> <tp:taxon-name-part taxon-name-part-type="species" reg="janthinus">janthinus</tp:taxon-name-part></tp:taxon-name></italic> is largely distributed in northern, central and southeastern Europe, Russia from the western borders to southern central Siberia, the Caucasian states, and Turkey. This species was introduced in North America for the biological control of toadflaxes in 1991–1999 (<xref ref-type="bibr" rid="B52">Wilson et al. 2005</xref>). The adults can be easily confused with <italic><tp:taxon-name><tp:taxon-name-part taxon-name-part-type="genus" reg="Mecinus">M.</tp:taxon-name-part> <tp:taxon-name-part taxon-name-part-type="species" reg="janthiniformis">janthiniformis</tp:taxon-name-part></tp:taxon-name></italic>, both sympatric in part of their range of distribution, since the differences between them are few and subtle. In contrast, the larvae of these two species show numerous differences in the number of setae in many parts of the body, such as the head, antenna, pronotum and thoracic segments (see key).</p></tp:treatment-sec><ref-list><ref id="B49"><mixed-citation xmlns:xlink="http://www.w3.org/1999/xlink" xlink:type="simple"><person-group><name name-style="western"><surname>Toševski</surname><given-names>I</given-names></name><name name-style="western"><surname>Sing</surname><given-names>SE</given-names></name><name name-style="western"><surname>De Clerck‐Floate</surname><given-names>R</given-names></name><name name-style="western"><surname>McClay</surname><given-names>A</given-names></name><name name-style="western"><surname>Weaver</surname><given-names>DK</given-names></name><name name-style="western"><surname>Schwarzländer</surname><given-names>M</given-names></name><name name-style="western"><surname>Krstić</surname><given-names>O</given-names></name><name name-style="western"><surname>Jović</surname><given-names>J</given-names></name><name name-style="western"><surname>Gassmann</surname><given-names>A</given-names></name></person-group> (<year>2018</year>) <article-title>Twenty‐five years after: post-introduction association of <italic><tp:taxon-name><tp:taxon-name-part taxon-name-part-type="genus">Mecinus</tp:taxon-name-part> <tp:taxon-name-part taxon-name-part-type="species">janthinus</tp:taxon-name-part></tp:taxon-name></italic> with invasive host toadflaxes <italic><tp:taxon-name><tp:taxon-name-part taxon-name-part-type="genus">Linaria</tp:taxon-name-part> <tp:taxon-name-part taxon-name-part-type="species">vulgaris</tp:taxon-name-part></tp:taxon-name></italic> and <italic><tp:taxon-name><tp:taxon-name-part taxon-name-part-type="genus">Linaria</tp:taxon-name-part> <tp:taxon-name-part taxon-name-part-type="species">dalmatica</tp:taxon-name-part></tp:taxon-name></italic> in North America.</article-title><source>Annals of Applied Biology</source><volume>173</volume>: <fpage>16</fpage>–<lpage>34</lpage>. <ext-link xlink:type="simple" ext-link-type="doi" xlink:href="10.1111/aab.12430">https://doi.org/10.1111/aab.12430</ext-link></mixed-citation></ref><ref id="B52"><mixed-citation xmlns:xlink="http://www.w3.org/1999/xlink" xlink:type="simple"><person-group><name name-style="western"><surname>Wilson</surname><given-names>LM</given-names></name><name name-style="western"><surname>Sing</surname><given-names>SE</given-names></name><name name-style="western"><surname>Piper</surname><given-names>GL</given-names></name><name name-style="western"><surname>Hansen</surname><given-names>RW</given-names></name><name name-style="western"><surname>De Clerck-Floate</surname><given-names>R</given-names></name><name name-style="western"><surname>MacKinnon</surname><given-names>DK</given-names></name></person-group> (<year>2005</year>) <source>In: Randall CB (Ed.) Biology and Biological Control of Dalamatian and Yellow Toadflax.</source><publisher-name>Morgantown</publisher-name>, <publisher-loc>WV: USDA Forest Service. FHTET-05-13. 2005</publisher-loc>, <size units="page">116 pp</size>.</mixed-citation></ref></ref-list></tp:taxon-treatment>
