# Supplementary material for: Immature stages of Palearctic Mecinus species (Coleoptera, Curculionidae, Curculioninae): morphological characters diagnostic at genus and species levels
Source: Zookeys. 2020 Jun 9;939:87–165. doi: 10.3897/zookeys.939.50612 (PMC7297811; doi:10.3897/zookeys.939.50612)
Supplement: XML Treatment for Mecinus janthiniformis [file zookeys.939.50612-treatment14.xml]

<!DOCTYPE tp:taxon-treatment
  PUBLIC "-//TaxonX//DTD Taxonomic Treatment Publishing DTD v0 20100105//EN" "tax-treatment-NSO.dtd">
<tp:taxon-treatment xmlns:tp="http://www.plazi.org/taxpub"><tp:treatment-meta><kwd-group><label>Taxon classification</label><kwd><named-content xmlns:xlink="http://www.w3.org/1999/xlink" content-type="kingdom">Animalia</named-content></kwd><kwd><named-content xmlns:xlink="http://www.w3.org/1999/xlink" content-type="order">Coleoptera</named-content></kwd><kwd><named-content xmlns:xlink="http://www.w3.org/1999/xlink" content-type="family">Curculionidae</named-content></kwd></kwd-group><mixed-citation publication-type="journal"><person-group><name><surname>Gosik</surname><given-names>Rafał</given-names></name><name><surname>Skuhrovec</surname><given-names>Jiří</given-names></name><name><surname>Caldara</surname><given-names>Roberto</given-names></name><name><surname>Toševski</surname><given-names>Ivo</given-names></name></person-group><article-title>Immature stages of Palearctic <italic><tp:taxon-name><tp:taxon-name-part taxon-name-part-type="genus" reg="Mecinus">Mecinus</tp:taxon-name-part></tp:taxon-name></italic> species (<tp:taxon-name><tp:taxon-name-part taxon-name-part-type="order">Coleoptera</tp:taxon-name-part></tp:taxon-name>, <tp:taxon-name><tp:taxon-name-part taxon-name-part-type="family">Curculionidae</tp:taxon-name-part></tp:taxon-name>, <tp:taxon-name><tp:taxon-name-part taxon-name-part-type="subfamily">Curculioninae</tp:taxon-name-part></tp:taxon-name>): morphological characters diagnostic at genus and species levels</article-title><source>Zookeys</source><day>09</day><month>6</month><year>2020</year><volume>939</volume><fpage>87</fpage><lpage>165</lpage><pub-id pub-id-type="doi">10.3897/zookeys.939.50612</pub-id></mixed-citation></tp:treatment-meta><tp:nomenclature><tp:taxon-name><object-id xmlns:xlink="http://www.w3.org/1999/xlink" content-type="arpha" xlink:type="simple">C622AE8B-331F-542E-95CF-60DDA1B32B96</object-id>
              <tp:taxon-name-part taxon-name-part-type="genus" reg="Mecinus">Mecinus</tp:taxon-name-part>
              <tp:taxon-name-part taxon-name-part-type="species" reg="janthiniformis">janthiniformis</tp:taxon-name-part>
            </tp:taxon-name><tp:taxon-authority>Toševski &amp; Caldara, 2011</tp:taxon-authority></tp:nomenclature><tp:treatment-sec sec-type="material" id="SECID0EXADK"><title>Material examined.</title><p>2 L3 larvae, Mecedonia, Prilep, 25.07.2017, (<named-content xmlns:xlink="http://www.w3.org/1999/xlink" content-type="dwc:verbatimCoordinates" xlink:type="simple"><named-content content-type="geo-json" specific-use="{&#34;type&#34;:&#34;Point&#34;,&#34;coordinates&#34;:[21.499717,41.289233]}" id="NCID0EABDK" xlink:type="simple">41°17.354'N, 21°29.983'E</named-content></named-content>, 618 m.) ex <italic><tp:taxon-name><tp:taxon-name-part taxon-name-part-type="genus" reg="Linaria">Linaria</tp:taxon-name-part> <tp:taxon-name-part taxon-name-part-type="species" reg="dalmatica">dalmatica</tp:taxon-name-part> <tp:taxon-name-part taxon-name-part-type="subspecies" reg="macedonica">macedonica</tp:taxon-name-part></tp:taxon-name></italic> 1 L3 larva, 4 pupae, Bulgaria, Harmanli, 17.08.2008, <named-content xmlns:xlink="http://www.w3.org/1999/xlink" content-type="dwc:verbatimCoordinates" xlink:type="simple"><named-content content-type="geo-json" specific-use="{&#34;type&#34;:&#34;Point&#34;,&#34;coordinates&#34;:[25.872883,41.885283]}" id="NCID0EXBDK" xlink:type="simple">41°53.117'N, 25°52.373'E</named-content></named-content>, 310 m., ex <italic><tp:taxon-name><tp:taxon-name-part taxon-name-part-type="genus" reg="Linaria">Linaria</tp:taxon-name-part> <tp:taxon-name-part taxon-name-part-type="species" reg="genistifolia">genistifolia</tp:taxon-name-part></tp:taxon-name></italic> 12 L3 larva, Bulgaria, Harmanli, 17.07.2011, <named-content xmlns:xlink="http://www.w3.org/1999/xlink" content-type="dwc:verbatimCoordinates" xlink:type="simple"><named-content content-type="geo-json" specific-use="{&#34;type&#34;:&#34;Point&#34;,&#34;coordinates&#34;:[25.872883,41.885283]}" id="NCID0EKCDK" xlink:type="simple">41°53.117'N, 25°52.373'E</named-content></named-content>, 310 m., ex <italic><tp:taxon-name><tp:taxon-name-part taxon-name-part-type="genus" reg="Linaria">L.</tp:taxon-name-part> <tp:taxon-name-part taxon-name-part-type="species" reg="genistifolia">genistifolia</tp:taxon-name-part></tp:taxon-name></italic>; 2 L3 larvae, 1 pupa, Bulgaria, Slatino, 7.08.2011, <named-content xmlns:xlink="http://www.w3.org/1999/xlink" content-type="dwc:verbatimCoordinates" xlink:type="simple"><named-content content-type="geo-json" specific-use="{&#34;type&#34;:&#34;Point&#34;,&#34;coordinates&#34;:[23.039517,42.166350]}" id="NCID0E4CDK" xlink:type="simple">42°09.981'N, 23°02.371'E</named-content></named-content>, 390 m., ex <italic><tp:taxon-name><tp:taxon-name-part taxon-name-part-type="genus" reg="Linaria">L.</tp:taxon-name-part> <tp:taxon-name-part taxon-name-part-type="species" reg="genistifolia">genistifolia</tp:taxon-name-part></tp:taxon-name></italic>; 1 pupa, Serbia, Kalna, 1.09.2010., <named-content xmlns:xlink="http://www.w3.org/1999/xlink" content-type="dwc:verbatimCoordinates" xlink:type="simple"><named-content content-type="geo-json" specific-use="{&#34;type&#34;:&#34;Point&#34;,&#34;coordinates&#34;:[22.328533,43.490833]}" id="NCID0EQDDK" xlink:type="simple">43°29.450'N, 22°19.712'E</named-content></named-content>, 278 m., ex <italic><tp:taxon-name><tp:taxon-name-part taxon-name-part-type="genus" reg="Linaria">L.</tp:taxon-name-part> <tp:taxon-name-part taxon-name-part-type="species" reg="genistifolia">genistifolia</tp:taxon-name-part></tp:taxon-name></italic>; 3 pupae, Serbia, Bovansko Jezero, Aleksinac, 12.08.2010, <named-content xmlns:xlink="http://www.w3.org/1999/xlink" content-type="dwc:verbatimCoordinates" xlink:type="simple"><named-content content-type="geo-json" specific-use="{&#34;type&#34;:&#34;Point&#34;,&#34;coordinates&#34;:[21.715283,43.628917]}" id="NCID0EDEDK" xlink:type="simple">43°37.735'N, 21°42.917'E</named-content></named-content>, 231 m., ex <italic><tp:taxon-name><tp:taxon-name-part taxon-name-part-type="genus" reg="Linaria">L.</tp:taxon-name-part> <tp:taxon-name-part taxon-name-part-type="species" reg="genistifolia">genistifolia</tp:taxon-name-part></tp:taxon-name></italic>; North Macedonia, Veles, 10.09.2009, <named-content xmlns:xlink="http://www.w3.org/1999/xlink" content-type="dwc:verbatimCoordinates" xlink:type="simple"><named-content content-type="geo-json" specific-use="{&#34;type&#34;:&#34;Point&#34;,&#34;coordinates&#34;:[21.781550,41.738867]}" id="NCID0EWEDK" xlink:type="simple">41°44.332'N, 21°46.893'E</named-content></named-content>, 201 m., ex <italic><tp:taxon-name><tp:taxon-name-part taxon-name-part-type="genus" reg="Linaria">L.</tp:taxon-name-part> <tp:taxon-name-part taxon-name-part-type="species" reg="genistifolia">genistifolia</tp:taxon-name-part></tp:taxon-name></italic>; 1 pupa, Serbia, Vranje, Golemo Selo, 20.08.2009, <named-content xmlns:xlink="http://www.w3.org/1999/xlink" content-type="dwc:verbatimCoordinates" xlink:type="simple"><named-content content-type="geo-json" specific-use="{&#34;type&#34;:&#34;Point&#34;,&#34;coordinates&#34;:[21.844933,42.736717]}" id="NCID0EJFDK" xlink:type="simple">42°44.203'N, 21°50.696'E</named-content></named-content>, 523 m., ex <italic><tp:taxon-name><tp:taxon-name-part taxon-name-part-type="genus" reg="Linaria">L.</tp:taxon-name-part> <tp:taxon-name-part taxon-name-part-type="species" reg="genistifolia">genistifolia</tp:taxon-name-part></tp:taxon-name></italic>; 3 pupae, Bulgaria, Slatino, 7.08.2007, <named-content xmlns:xlink="http://www.w3.org/1999/xlink" content-type="dwc:verbatimCoordinates" xlink:type="simple"><named-content content-type="geo-json" specific-use="{&#34;type&#34;:&#34;Point&#34;,&#34;coordinates&#34;:[23.039517,42.166350]}" id="NCID0E3FDK" xlink:type="simple">42°09.981'N, 23°02.371'E</named-content></named-content>, 390 m., ex <italic><tp:taxon-name><tp:taxon-name-part taxon-name-part-type="genus" reg="Linaria">L.</tp:taxon-name-part> <tp:taxon-name-part taxon-name-part-type="species" reg="genistifolia">genistifolia</tp:taxon-name-part></tp:taxon-name></italic>. All collected by I. Toševski. Accession numbers of sequenced specimen <ext-link xmlns:xlink="http://www.w3.org/1999/xlink" ext-link-type="gen" xlink:href="MN992006" xlink:type="simple">MN992006</ext-link>.</p></tp:treatment-sec><tp:treatment-sec sec-type="description" id="SECID0ERGDK"><title>Description of mature larva</title><p>(Figures <xref ref-type="fig" rid="F22">22A–D</xref>, <xref ref-type="fig" rid="F23">23A–F</xref>). <bold><italic>Measurements</italic></bold> (in mm). Body length: 1.66–2.90. Body width (abdominal segments I–II): 0.66–1.10. Head width: 0.53–0.67.</p><p><bold><italic>Body</italic></bold> (Figure <xref ref-type="fig" rid="F22">22A–D</xref>) yellowish. Prothorax smaller than meso- and metathorax. Abdominal segments I–VII of almost equal length; segments VIII and IX decreasing gradually to the terminal body part; segment X reduced to three anal lobes of those lateral are the largest, and dorsal the smallest (sometimes absent). Dorsum of abdominal segments I–VI divided into three lobes; on seventh into two lobes. Chaetotaxy well developed, setae various in length. Prothorax (Figure <xref ref-type="fig" rid="F22">22B</xref>) with eleven long <italic><abbrev xmlns:xlink="http://www.w3.org/1999/xlink" xlink:title="pronotal" id="ABBRID0ESHDK" xlink:type="simple">prns</abbrev></italic>; two medium <italic><abbrev xmlns:xlink="http://www.w3.org/1999/xlink" xlink:title="pleural" id="ABBRID0EXHDK" xlink:type="simple">ps</abbrev></italic> and one medium <italic>eus.</italic> Meso- and metathorax (Figure <xref ref-type="fig" rid="F22">22B</xref>) with one short <italic><abbrev xmlns:xlink="http://www.w3.org/1999/xlink" xlink:title="prodorsal" id="ABBRID0ECIDK" xlink:type="simple">prs</abbrev></italic>, three <italic><abbrev xmlns:xlink="http://www.w3.org/1999/xlink" xlink:title="postdorsal" id="ABBRID0EHIDK" xlink:type="simple">pds</abbrev></italic> (<italic>pds<sub>1</sub></italic> short, <italic>pds<sub>2–3</sub></italic> medium), one medium <italic><abbrev xmlns:xlink="http://www.w3.org/1999/xlink" xlink:title="alar" id="ABBRID0EUIDK" xlink:type="simple">as</abbrev></italic>, three medium <italic><abbrev xmlns:xlink="http://www.w3.org/1999/xlink" xlink:title="spiracular" id="ABBRID0EZIDK" xlink:type="simple">ss</abbrev></italic>, one medium <italic><abbrev xmlns:xlink="http://www.w3.org/1999/xlink" xlink:title="epipleural" id="ABBRID0E5IDK" xlink:type="simple">eps</abbrev></italic>, one medium <italic><abbrev xmlns:xlink="http://www.w3.org/1999/xlink" xlink:title="pleural" id="ABBRID0EDJDK" xlink:type="simple">ps</abbrev></italic> and one medium <italic>eus.</italic> Pedal area with six <italic><abbrev xmlns:xlink="http://www.w3.org/1999/xlink" xlink:title="pedal" id="ABBRID0EKJDK" xlink:type="simple">pda</abbrev></italic> of different length (four of them placed on well isolated pedal sclerite). Abdominal segments I–VIII (Figure <xref ref-type="fig" rid="F22">22C, D</xref>) with one short <italic><abbrev xmlns:xlink="http://www.w3.org/1999/xlink" xlink:title="prodorsal" id="ABBRID0ETJDK" xlink:type="simple">prs</abbrev></italic>, four <italic><abbrev xmlns:xlink="http://www.w3.org/1999/xlink" xlink:title="postdorsal" id="ABBRID0EYJDK" xlink:type="simple">pds</abbrev></italic> (on segments I–V: <italic>pds<sub>1,3</sub></italic> medium, <italic>pds<sub>2,4</sub></italic> short; on segments VI–VIII all <italic><abbrev xmlns:xlink="http://www.w3.org/1999/xlink" xlink:title="postdorsal" id="ABBRID0EFKDK" xlink:type="simple">pds</abbrev></italic> very long, equal in length), always arranged along the posterior margin, one minute and two long <italic><abbrev xmlns:xlink="http://www.w3.org/1999/xlink" xlink:title="spiracular" id="ABBRID0EKKDK" xlink:type="simple">ss</abbrev></italic>, one short and one medium e<italic>ps</italic>, one medium <italic><abbrev xmlns:xlink="http://www.w3.org/1999/xlink" xlink:title="pleural" id="ABBRID0ERKDK" xlink:type="simple">ps</abbrev></italic>, one medium <italic><abbrev xmlns:xlink="http://www.w3.org/1999/xlink" xlink:title="laterosternal" id="ABBRID0EWKDK" xlink:type="simple">lsts</abbrev></italic> and two medium <italic>eus.</italic> Abdominal segment IX (Figure <xref ref-type="fig" rid="F22">22D</xref>) with four long <italic><abbrev xmlns:xlink="http://www.w3.org/1999/xlink" xlink:title="dorsal" id="ABBRID0EBLDK" xlink:type="simple">ds</abbrev></italic> located close to posterior margin, two <italic><abbrev xmlns:xlink="http://www.w3.org/1999/xlink" xlink:title="pleural" id="ABBRID0EGLDK" xlink:type="simple">ps</abbrev></italic> different in length, and two short <italic>sts.</italic> Each of anal lobe (abd. segment X) with two minute setae.</p><fig id="F22" position="float" orientation="portrait"><object-id xmlns:xlink="http://www.w3.org/1999/xlink" content-type="doi" xlink:type="simple">10.3897/zookeys.939.50612.figure22</object-id><object-id xmlns:xlink="http://www.w3.org/1999/xlink" content-type="arpha" xlink:type="simple">F1CA712D-3828-5CFD-A4AA-1B97B84A5FFC</object-id><label>Figure 22.</label><caption><p><italic><tp:taxon-name><tp:taxon-name-part taxon-name-part-type="genus" reg="Mecinus">Mecinus</tp:taxon-name-part> <tp:taxon-name-part taxon-name-part-type="species" reg="janthiniformis">janthiniformis</tp:taxon-name-part></tp:taxon-name></italic> mature larva, habitus and chaetotaxy <bold>A</bold> habitus of the body and frontal view of the head <bold>B</bold> lateral view of thoracic segments <bold>C</bold> lateral view of abdominal segment I <bold>D</bold> lateral view of abdominal segments VII–X. Abbreviations: Th. I–III– number of thoracic segments, Abd. I–X – number of abominal segments, setae: <italic><abbrev xmlns:xlink="http://www.w3.org/1999/xlink" xlink:title="alar" id="ABBRID0EIMDK" xlink:type="simple">as</abbrev></italic> – alar, <italic><abbrev xmlns:xlink="http://www.w3.org/1999/xlink" xlink:title="dorsal" id="ABBRID0ENMDK" xlink:type="simple">ds</abbrev></italic> – dorsal, <italic><abbrev xmlns:xlink="http://www.w3.org/1999/xlink" xlink:title="epipleural" id="ABBRID0ESMDK" xlink:type="simple">eps</abbrev></italic> – epipleural, <italic><abbrev xmlns:xlink="http://www.w3.org/1999/xlink" xlink:title="eusternal" id="ABBRID0EXMDK" xlink:type="simple">eus</abbrev></italic> – eusternal, <italic><abbrev xmlns:xlink="http://www.w3.org/1999/xlink" xlink:title="laterosternal" id="ABBRID0E3MDK" xlink:type="simple">lsts</abbrev></italic> – laterosternal, <italic><abbrev xmlns:xlink="http://www.w3.org/1999/xlink" xlink:title="pedal" id="ABBRID0EBNDK" xlink:type="simple">pda</abbrev></italic> – pedal, <italic><abbrev xmlns:xlink="http://www.w3.org/1999/xlink" xlink:title="postdorsal" id="ABBRID0EGNDK" xlink:type="simple">pds</abbrev></italic> – postdorsal, <italic><abbrev xmlns:xlink="http://www.w3.org/1999/xlink" xlink:title="pronotal" id="ABBRID0ELNDK" xlink:type="simple">prns</abbrev></italic> – pronotal, <italic><abbrev xmlns:xlink="http://www.w3.org/1999/xlink" xlink:title="prodorsal" id="ABBRID0EQNDK" xlink:type="simple">prs</abbrev></italic> – prodorsal, <italic><abbrev xmlns:xlink="http://www.w3.org/1999/xlink" xlink:title="pleural" id="ABBRID0EVNDK" xlink:type="simple">ps</abbrev></italic> – pleural, <italic><abbrev xmlns:xlink="http://www.w3.org/1999/xlink" xlink:title="spiracular" id="ABBRID0E1NDK" xlink:type="simple">ss</abbrev></italic> – spiracular, <italic><abbrev xmlns:xlink="http://www.w3.org/1999/xlink" xlink:title="sternal" id="ABBRID0E6NDK" xlink:type="simple">sts</abbrev></italic> – sternal, <italic><abbrev xmlns:xlink="http://www.w3.org/1999/xlink" xlink:title="terminal" id="ABBRID0EEODK" xlink:type="simple">ts</abbrev></italic> – terminal.</p></caption><graphic xmlns:xlink="http://www.w3.org/1999/xlink" xlink:href="zookeys-939-087-g022.jpg" position="float" orientation="portrait" xlink:type="simple" id="oo_419876.jpg"><uri content-type="original_file" xlink:type="simple">https://binary.pensoft.net/fig/419876</uri></graphic></fig><p><bold><italic>Head capsule</italic></bold> (Figures <xref ref-type="fig" rid="F22">22A</xref>, <xref ref-type="fig" rid="F23">23A–F</xref>) dark yellow, narrowed bilaterally. <italic>Des<sub>1–3,5</sub></italic> very long, equal in length, <italic>des<sub>4</sub></italic> twice shorter than other <italic><abbrev xmlns:xlink="http://www.w3.org/1999/xlink" xlink:title="dorsal epicranial" id="ABBRID0EFPDK" xlink:type="simple">des</abbrev></italic>; <italic>des<sub>4</sub></italic> medially. <italic>Fs<sub>1</sub></italic> as long as <italic>des<sub>1</sub>, fs<sub>3</sub></italic> short, <italic>fs<sub>4,5</sub></italic> long. <italic>Les<sub>1</sub></italic> and <italic>les<sub>2</sub></italic> equal in length, slightly shorter than <italic>des<sub>1</sub></italic>; two <italic><abbrev xmlns:xlink="http://www.w3.org/1999/xlink" xlink:title="ventral" id="ABBRID0EIQDK" xlink:type="simple">ves</abbrev></italic> and three <italic><abbrev xmlns:xlink="http://www.w3.org/1999/xlink" xlink:title="postepicranial" id="ABBRID0ENQDK" xlink:type="simple">pes</abbrev></italic> very short (Figure <xref ref-type="fig" rid="F23">23A</xref>). Two stemmata of different size. Antennae (Figure <xref ref-type="fig" rid="F23">23B</xref>) with sensorium (<abbrev xmlns:xlink="http://www.w3.org/1999/xlink" xlink:title="sensorium" id="ABBRID0EZQDK" xlink:type="simple">Se</abbrev>) conical, twice as long as wide, and four sensilla basiconica (<abbrev xmlns:xlink="http://www.w3.org/1999/xlink" xlink:title="sensilla basiconica" id="ABBRID0E4QDK" xlink:type="simple">sb</abbrev>). Clypeus (Figure <xref ref-type="fig" rid="F23">23C</xref>) trapezium-shaped, anterior margin concave; two medium <italic><abbrev xmlns:xlink="http://www.w3.org/1999/xlink" xlink:title="clypeal" id="ABBRID0EGRDK" xlink:type="simple">cls</abbrev></italic>, <italic><abbrev xmlns:xlink="http://www.w3.org/1999/xlink" xlink:title="clypeal sensorium" id="ABBRID0ELRDK" xlink:type="simple">clss</abbrev></italic> clearly visible. Labrum (Figure <xref ref-type="fig" rid="F23">23C</xref>) with sinuate anterior margin; <italic>lrs<sub>1</sub></italic> long, <italic>lrs<sub>2</sub></italic> and <italic>lrs<sub>3</sub></italic> medium. Epipharynx (Figure <xref ref-type="fig" rid="F23">23D</xref>) with three relatively long, finger-shaped <italic><abbrev xmlns:xlink="http://www.w3.org/1999/xlink" xlink:title="anterolateral" id="ABBRID0EESDK" xlink:type="simple">als</abbrev></italic> of almost equal length; two finger-shaped <italic><abbrev xmlns:xlink="http://www.w3.org/1999/xlink" xlink:title="anteromedial" id="ABBRID0EJSDK" xlink:type="simple">ams</abbrev></italic>, equal in length; two rod-like <italic><abbrev xmlns:xlink="http://www.w3.org/1999/xlink" xlink:title="median" id="ABBRID0EOSDK" xlink:type="simple">mes</abbrev></italic> of medium length; surface smooth; labral rods short, kidney shaped. Mandibles (Figure <xref ref-type="fig" rid="F23">23E</xref>) conical, wide, with a small protuberance in the middle of the cutting edge; both <italic><abbrev xmlns:xlink="http://www.w3.org/1999/xlink" xlink:title="mandibular" id="ABBRID0EXSDK" xlink:type="simple">mds</abbrev></italic> capilliform, relatively short, equal in length, placed mediolaterally. Maxilla (Figure <xref ref-type="fig" rid="F23">23F</xref>) with one <italic><abbrev xmlns:xlink="http://www.w3.org/1999/xlink" xlink:title="stipal" id="ABBRID0EATDK" xlink:type="simple">stps</abbrev></italic> and two <italic><abbrev xmlns:xlink="http://www.w3.org/1999/xlink" xlink:title="palpiferal" id="ABBRID0EFTDK" xlink:type="simple">pfs</abbrev></italic> of equal length; <italic><abbrev xmlns:xlink="http://www.w3.org/1999/xlink" xlink:title="malar basiventral" id="ABBRID0EKTDK" xlink:type="simple">mbs</abbrev></italic> very short; mala with seven long finger-like <italic><abbrev xmlns:xlink="http://www.w3.org/1999/xlink" xlink:title="dorsal malar" id="ABBRID0EPTDK" xlink:type="simple">dms</abbrev></italic> of almost equal size, five <italic><abbrev xmlns:xlink="http://www.w3.org/1999/xlink" xlink:title="ventral malar" id="ABBRID0EUTDK" xlink:type="simple">vms</abbrev></italic> different in length. Maxillary palpi: basal palpomere wider than distal, both of almost equal length. Prelabium (Figure <xref ref-type="fig" rid="F23">23F</xref>) cup-shaped with one very long <italic><abbrev xmlns:xlink="http://www.w3.org/1999/xlink" xlink:title="prelabial" xlink:type="simple">prms</abbrev></italic>; ligula with two relatively long <italic><abbrev xmlns:xlink="http://www.w3.org/1999/xlink" xlink:title="ligular" id="ABBRID0EHUDK" xlink:type="simple">ligs</abbrev></italic>; premental sclerite clearly visible, cup-like. Labial palpi two-segmented; basal palpomere distinctly wider than distal, both almost equal in length. Postlabium (Figure <xref ref-type="fig" rid="F23">23F</xref>) with three medium <italic><abbrev xmlns:xlink="http://www.w3.org/1999/xlink" xlink:title="postlabial" id="ABBRID0EQUDK" xlink:type="simple">pms</abbrev></italic>.</p><fig id="F23" position="float" orientation="portrait"><object-id xmlns:xlink="http://www.w3.org/1999/xlink" content-type="doi" xlink:type="simple">10.3897/zookeys.939.50612.figure23</object-id><object-id xmlns:xlink="http://www.w3.org/1999/xlink" content-type="arpha" xlink:type="simple">63A9CB7F-5292-5391-8855-A1BFFBEF2006</object-id><label>Figure 23.</label><caption><p><italic><tp:taxon-name><tp:taxon-name-part taxon-name-part-type="genus" reg="Mecinus">Mecinus</tp:taxon-name-part> <tp:taxon-name-part taxon-name-part-type="species" reg="janthiniformis">janthiniformis</tp:taxon-name-part></tp:taxon-name></italic> mature larva, head and mouth parts <bold>A</bold> head, frontal view <bold>B</bold> antenna <bold>C</bold> clypeus and labrum, dorsal view <bold>D</bold> epipharynx <bold>E</bold> left mandible <bold>F</bold> maxillolabial complex, ventral aspect. Abbreviations: <italic><abbrev xmlns:xlink="http://www.w3.org/1999/xlink" xlink:title="antenna" id="ABBRID0EUVDK" xlink:type="simple">at</abbrev></italic> – antenna, <italic><abbrev xmlns:xlink="http://www.w3.org/1999/xlink" xlink:title="clypeal sensorium" id="ABBRID0EZVDK" xlink:type="simple">clss</abbrev></italic> – clypeal sensorium, <italic><abbrev xmlns:xlink="http://www.w3.org/1999/xlink" xlink:title="dorsal epicranial" id="ABBRID0E5VDK" xlink:type="simple">des</abbrev></italic> – dorsal epicranial, <abbrev xmlns:xlink="http://www.w3.org/1999/xlink" xlink:title="labral rods" id="ABBRID0ECWDK" xlink:type="simple">lr</abbrev> – labral rods, <abbrev xmlns:xlink="http://www.w3.org/1999/xlink" xlink:title="sensilla basiconica" id="ABBRID0EGWDK" xlink:type="simple">sb</abbrev> – sensillum basiconicum, <abbrev xmlns:xlink="http://www.w3.org/1999/xlink" xlink:title="sensorium" id="ABBRID0EKWDK" xlink:type="simple">Se</abbrev> – sensorium, <abbrev xmlns:xlink="http://www.w3.org/1999/xlink" xlink:title="stemmata" id="ABBRID0EOWDK" xlink:type="simple">st</abbrev> – stemmata, setae: <italic><abbrev xmlns:xlink="http://www.w3.org/1999/xlink" xlink:title="anterolateral" id="ABBRID0ETWDK" xlink:type="simple">als</abbrev></italic> – anterolateral, <italic><abbrev xmlns:xlink="http://www.w3.org/1999/xlink" xlink:title="anteromedial" id="ABBRID0EYWDK" xlink:type="simple">ams</abbrev></italic> – anteromedial, <italic><abbrev xmlns:xlink="http://www.w3.org/1999/xlink" xlink:title="clypeal" id="ABBRID0E4WDK" xlink:type="simple">cls</abbrev></italic> – clypeal, <italic><abbrev xmlns:xlink="http://www.w3.org/1999/xlink" xlink:title="dorsal malar" id="ABBRID0ECXDK" xlink:type="simple">dms</abbrev></italic> – dorsal malar, <italic><abbrev xmlns:xlink="http://www.w3.org/1999/xlink" xlink:title="frontal" id="ABBRID0EHXDK" xlink:type="simple">fs</abbrev></italic> – frontal, <italic><abbrev xmlns:xlink="http://www.w3.org/1999/xlink" xlink:title="ligular" id="ABBRID0EMXDK" xlink:type="simple">ligs</abbrev></italic> – ligular, <italic><abbrev xmlns:xlink="http://www.w3.org/1999/xlink" xlink:title="labral" id="ABBRID0ERXDK" xlink:type="simple">lrs</abbrev></italic> – labral, <italic><abbrev xmlns:xlink="http://www.w3.org/1999/xlink" xlink:title="lateral epicranial" id="ABBRID0EWXDK" xlink:type="simple">ls</abbrev></italic> – lateral epicranial, <italic><abbrev xmlns:xlink="http://www.w3.org/1999/xlink" xlink:title="malar basiventral" id="ABBRID0E2XDK" xlink:type="simple">mbs</abbrev></italic> – malar basiventral, <italic><abbrev xmlns:xlink="http://www.w3.org/1999/xlink" xlink:title="mandibular" id="ABBRID0EAYDK" xlink:type="simple">mds</abbrev></italic> – mandibular, <italic><abbrev xmlns:xlink="http://www.w3.org/1999/xlink" xlink:title="median" id="ABBRID0EFYDK" xlink:type="simple">mes</abbrev></italic> – median, <italic><abbrev xmlns:xlink="http://www.w3.org/1999/xlink" xlink:title="maxillary palp" id="ABBRID0EKYDK" xlink:type="simple">mxps</abbrev></italic> – maxillary palp, <italic><abbrev xmlns:xlink="http://www.w3.org/1999/xlink" xlink:title="postepicranial" id="ABBRID0EPYDK" xlink:type="simple">pes</abbrev></italic> – postepicranial, <italic><abbrev xmlns:xlink="http://www.w3.org/1999/xlink" xlink:title="ventral" id="ABBRID0EUYDK" xlink:type="simple">ves</abbrev></italic> – ventral, <italic><abbrev xmlns:xlink="http://www.w3.org/1999/xlink" xlink:title="palpiferal" id="ABBRID0EZYDK" xlink:type="simple">pfs</abbrev></italic> – palpiferal, <italic><abbrev xmlns:xlink="http://www.w3.org/1999/xlink" xlink:title="postlabial" id="ABBRID0E5YDK" xlink:type="simple">pms</abbrev></italic> – postlabial, <italic><abbrev xmlns:xlink="http://www.w3.org/1999/xlink" xlink:title="prelabial" xlink:type="simple">prms</abbrev></italic> – prelabial, <italic><abbrev xmlns:xlink="http://www.w3.org/1999/xlink" xlink:title="stipal" id="ABBRID0ENZDK" xlink:type="simple">stps</abbrev></italic> – stipal, <italic><abbrev xmlns:xlink="http://www.w3.org/1999/xlink" xlink:title="ventral malar" id="ABBRID0ESZDK" xlink:type="simple">vms</abbrev></italic> – ventral malar.</p></caption><graphic xmlns:xlink="http://www.w3.org/1999/xlink" xlink:href="zookeys-939-087-g023.jpg" position="float" orientation="portrait" xlink:type="simple" id="oo_419877.jpg"><uri content-type="original_file" xlink:type="simple">https://binary.pensoft.net/fig/419877</uri></graphic></fig></tp:treatment-sec><tp:treatment-sec sec-type="description" id="SECID0E2ZDK"><title>Description of pupa</title><p>(Figure <xref ref-type="fig" rid="F24">24A–C</xref>). <bold><italic>Measurements</italic></bold> (in mm). Head width: 0.46–0.66. Body width: 1.20–1.66. Body length: 3.22–4.16.</p><p><bold><italic>Body</italic></bold> elongated, white. Rostrum slender, about four times as long as wide, reaching almost up to mesocoxae. Antennae slender and elongated. Pronotum 1.3 times as wide as long. Urogomphi (<abbrev xmlns:xlink="http://www.w3.org/1999/xlink" xlink:title="Urogomphi" id="ABBRID0EP1DK" xlink:type="simple">ur</abbrev>) slender and elongated, conical, with sclerotised apex, distinctly reaching outline of the body, directed outside (Figure <xref ref-type="fig" rid="F24">24A, C</xref>).</p><p><bold><italic>Chaetotaxy</italic></bold> well developed, setae medium long or elongated, unequal length. Head with one long <italic><abbrev xmlns:xlink="http://www.w3.org/1999/xlink" xlink:title="vertical" id="ABBRID0E61DK" xlink:type="simple">vs</abbrev></italic>, two <italic><abbrev xmlns:xlink="http://www.w3.org/1999/xlink" xlink:title="superorbital" id="ABBRID0EE2DK" xlink:type="simple">sos</abbrev></italic> different in length, two <italic><abbrev xmlns:xlink="http://www.w3.org/1999/xlink" xlink:title="orbital" id="ABBRID0EJ2DK" xlink:type="simple">os</abbrev></italic> different in length and two <italic><abbrev xmlns:xlink="http://www.w3.org/1999/xlink" xlink:title="superlateral" id="ABBRID0EO2DK" xlink:type="simple">sls</abbrev></italic> different in length. Rostrum with one <italic><abbrev xmlns:xlink="http://www.w3.org/1999/xlink" xlink:title="rostrum" id="ABBRID0ET2DK" xlink:type="simple">rs</abbrev></italic> (Figure <xref ref-type="fig" rid="F24">24A</xref>). Pronotum with two <italic><abbrev xmlns:xlink="http://www.w3.org/1999/xlink" xlink:title="alar" id="ABBRID0E32DK" xlink:type="simple">as</abbrev></italic>, one <italic><abbrev xmlns:xlink="http://www.w3.org/1999/xlink" xlink:title="dorsal" id="ABBRID0EB3DK" xlink:type="simple">ds</abbrev></italic>, two <italic>sls</italic>, two <italic><abbrev xmlns:xlink="http://www.w3.org/1999/xlink" xlink:title="lateral epicranial" id="ABBRID0EI3DK" xlink:type="simple">ls</abbrev></italic>, and three <italic><abbrev xmlns:xlink="http://www.w3.org/1999/xlink" xlink:title="posterolateral" id="ABBRID0EN3DK" xlink:type="simple">pls</abbrev></italic> (Figure <xref ref-type="fig" rid="F24">24B, C</xref>). All setae on prothorax elongated, equal in length (Figure <xref ref-type="fig" rid="F24">24C</xref>). Setae on head and rostrum shorter than those on prothorax. Dorsal parts of meso- and metathorax with three setae placed medially. Abdominal segments I–VIII with two setae placed laterally and three medium long setae ventrally. Dorsal parts of abdominal segments I–VII with six setae (<italic>d<sub>1–4</sub></italic> placed posteromedially, <italic>d<sub>5–6</sub></italic> posterolaterally); segment VIII with five very long setae dorsally. Abdominal segment IX with two micro-setae ventrally.</p><fig id="F24" position="float" orientation="portrait"><object-id xmlns:xlink="http://www.w3.org/1999/xlink" content-type="doi" xlink:type="simple">10.3897/zookeys.939.50612.figure24</object-id><object-id xmlns:xlink="http://www.w3.org/1999/xlink" content-type="arpha" xlink:type="simple">759D5E04-429F-5480-BA4C-282E5E6E9C88</object-id><label>Figure 24.</label><caption><p><italic><tp:taxon-name><tp:taxon-name-part taxon-name-part-type="genus" reg="Mecinus">Mecinus</tp:taxon-name-part> <tp:taxon-name-part taxon-name-part-type="species" reg="janthiniformis">janthiniformis</tp:taxon-name-part></tp:taxon-name></italic> pupa habitus and chaetotaxy <bold>A</bold> ventral view <bold>B</bold> lateral view <bold>C</bold> dorsal view. Abbreviations: Th. I–III – number of thoracic segments, Abd. I–IX – number of abdominal segments, <abbrev xmlns:xlink="http://www.w3.org/1999/xlink" xlink:title="Urogomphi" id="ABBRID0E14DK" xlink:type="simple">ur</abbrev> – urogomphi, setae: <italic><abbrev xmlns:xlink="http://www.w3.org/1999/xlink" xlink:title="alar" id="ABBRID0E64DK" xlink:type="simple">as</abbrev></italic> – apical, <italic>d</italic> – dorsal, <italic><abbrev xmlns:xlink="http://www.w3.org/1999/xlink" xlink:title="dorsal" id="ABBRID0EG5DK" xlink:type="simple">ds</abbrev></italic> – discal, <italic><abbrev xmlns:xlink="http://www.w3.org/1999/xlink" xlink:title="femoral" id="ABBRID0EL5DK" xlink:type="simple">fes</abbrev></italic> – femoral, <italic>l</italic>, <italic><abbrev xmlns:xlink="http://www.w3.org/1999/xlink" xlink:title="lateral epicranial" id="ABBRID0ES5DK" xlink:type="simple">ls</abbrev></italic> – lateral, <italic><abbrev xmlns:xlink="http://www.w3.org/1999/xlink" xlink:title="orbital" id="ABBRID0EX5DK" xlink:type="simple">os</abbrev></italic> – orbital, <italic><abbrev xmlns:xlink="http://www.w3.org/1999/xlink" xlink:title="superlateral" id="ABBRID0E35DK" xlink:type="simple">sls</abbrev></italic> – postantennal, <italic><abbrev xmlns:xlink="http://www.w3.org/1999/xlink" xlink:title="posterolateral" id="ABBRID0EB6DK" xlink:type="simple">pls</abbrev></italic> – posterolateral, <italic><abbrev xmlns:xlink="http://www.w3.org/1999/xlink" xlink:title="rostrum" id="ABBRID0EG6DK" xlink:type="simple">rs</abbrev></italic> – rostral, <italic>sls</italic> – superlateral, <italic><abbrev xmlns:xlink="http://www.w3.org/1999/xlink" xlink:title="superorbital" id="ABBRID0EN6DK" xlink:type="simple">sos</abbrev></italic> – superorbital, <italic><abbrev xmlns:xlink="http://www.w3.org/1999/xlink" xlink:title="vertical" id="ABBRID0ES6DK" xlink:type="simple">vs</abbrev></italic> – vertical.</p></caption><graphic xmlns:xlink="http://www.w3.org/1999/xlink" xlink:href="zookeys-939-087-g024.jpg" position="float" orientation="portrait" xlink:type="simple" id="oo_419878.jpg"><uri content-type="original_file" xlink:type="simple">https://binary.pensoft.net/fig/419878</uri></graphic></fig></tp:treatment-sec><tp:treatment-sec sec-type="notes" id="SECID0E26DK"><title>Biological notes.</title><p>The host plants of <italic><tp:taxon-name><tp:taxon-name-part taxon-name-part-type="genus" reg="Mecinus">M.</tp:taxon-name-part> <tp:taxon-name-part taxon-name-part-type="species" reg="janthiniformis">janthiniformis</tp:taxon-name-part></tp:taxon-name></italic> are <italic><tp:taxon-name><tp:taxon-name-part taxon-name-part-type="genus" reg="Linaria">Linaria</tp:taxon-name-part> <tp:taxon-name-part taxon-name-part-type="species" reg="genistifolia">genistifolia</tp:taxon-name-part></tp:taxon-name></italic> (L.) Mill. and <italic><tp:taxon-name><tp:taxon-name-part taxon-name-part-type="genus" reg="Linaria">L.</tp:taxon-name-part> <tp:taxon-name-part taxon-name-part-type="species" reg="dalmatica">dalmatica</tp:taxon-name-part></tp:taxon-name></italic> (L.) Mill., as well as all variable forms and hypothetical hybrids between these two plant species. <italic><tp:taxon-name><tp:taxon-name-part taxon-name-part-type="genus" reg="Mecinus">Mecinus</tp:taxon-name-part> <tp:taxon-name-part taxon-name-part-type="species" reg="janthiniformis">janthiniformis</tp:taxon-name-part></tp:taxon-name></italic> inhabits stands from lowlands to mountain pastures and meadows up to 1500 m. At the beginning of the 1990s, this species was introduced as a biological control agent for the control of invasive toadflaxes in North America (<xref ref-type="bibr" rid="B49">Toševski et al. 2018</xref>). Adults emerge in early spring and feed on the apical part of newly growing shoots. The females lay eggs over the next three months on the upper part of the main stem, including the lateral branches of the plant. Oviposition and larval development induce a slightly elongate gall in which the larvae pupate. The adults of this species overwinter inside the main stem of the host plant or inside induced galls on lateral branches (<xref ref-type="bibr" rid="B47">Toševski et al. 2011</xref>).</p></tp:treatment-sec><tp:treatment-sec sec-type="remarks" id="SECID0EVBEK"><title>Remarks and comparative notes.</title><p>The distribution of <italic><tp:taxon-name><tp:taxon-name-part taxon-name-part-type="genus" reg="Mecinus">M.</tp:taxon-name-part> <tp:taxon-name-part taxon-name-part-type="species" reg="janthiniformis">janthiniformis</tp:taxon-name-part></tp:taxon-name></italic> follows that of the two host plants, <italic><tp:taxon-name><tp:taxon-name-part taxon-name-part-type="genus" reg="Linaria">L.</tp:taxon-name-part> <tp:taxon-name-part taxon-name-part-type="species" reg="genistifolia">genistifolia</tp:taxon-name-part></tp:taxon-name></italic> (L.) Mill. and <italic><tp:taxon-name><tp:taxon-name-part taxon-name-part-type="genus" reg="Linaria">L.</tp:taxon-name-part> <tp:taxon-name-part taxon-name-part-type="species" reg="dalmatica">dalmatica</tp:taxon-name-part></tp:taxon-name></italic> (eastern part of central and southeastern Europe to southern central Siberia, the northern Caucasian states and Turkey). Its separation from <italic><tp:taxon-name><tp:taxon-name-part taxon-name-part-type="genus" reg="Mecinus">M.</tp:taxon-name-part> <tp:taxon-name-part taxon-name-part-type="species" reg="janthinus">janthinus</tp:taxon-name-part></tp:taxon-name></italic> at the species level was clearly shown based on very careful biological and genetic studies (<xref ref-type="bibr" rid="B47">Toševski et al. 2011</xref>), but unfortunately, easy identification is only possible by collecting the specimens together with their host plants. Usually, in <italic><tp:taxon-name><tp:taxon-name-part taxon-name-part-type="genus" reg="Mecinus">M.</tp:taxon-name-part> <tp:taxon-name-part taxon-name-part-type="species" reg="janthiniformis">janthiniformis</tp:taxon-name-part></tp:taxon-name></italic>, the body is larger (length 3.2–6.0 mm), the apical part of the rostrum in females in lateral view is more curved, the punctures of the pronotum are slightly smaller and more densely adpressed, and the scales of the elytral interstriae are denser, arranged in two rows on part of several interstriae. The larvae of these two species show numerous differences in the number of setae in many parts of the body, whereas the differences are few in the pupae (see keys).</p></tp:treatment-sec><ref-list><ref id="B49"><mixed-citation xmlns:xlink="http://www.w3.org/1999/xlink" xlink:type="simple"><person-group><name name-style="western"><surname>Toševski</surname><given-names>I</given-names></name><name name-style="western"><surname>Sing</surname><given-names>SE</given-names></name><name name-style="western"><surname>De Clerck‐Floate</surname><given-names>R</given-names></name><name name-style="western"><surname>McClay</surname><given-names>A</given-names></name><name name-style="western"><surname>Weaver</surname><given-names>DK</given-names></name><name name-style="western"><surname>Schwarzländer</surname><given-names>M</given-names></name><name name-style="western"><surname>Krstić</surname><given-names>O</given-names></name><name name-style="western"><surname>Jović</surname><given-names>J</given-names></name><name name-style="western"><surname>Gassmann</surname><given-names>A</given-names></name></person-group> (<year>2018</year>) <article-title>Twenty‐five years after: post-introduction association of <italic><tp:taxon-name><tp:taxon-name-part taxon-name-part-type="genus">Mecinus</tp:taxon-name-part> <tp:taxon-name-part taxon-name-part-type="species">janthinus</tp:taxon-name-part></tp:taxon-name></italic> with invasive host toadflaxes <italic><tp:taxon-name><tp:taxon-name-part taxon-name-part-type="genus">Linaria</tp:taxon-name-part> <tp:taxon-name-part taxon-name-part-type="species">vulgaris</tp:taxon-name-part></tp:taxon-name></italic> and <italic><tp:taxon-name><tp:taxon-name-part taxon-name-part-type="genus">Linaria</tp:taxon-name-part> <tp:taxon-name-part taxon-name-part-type="species">dalmatica</tp:taxon-name-part></tp:taxon-name></italic> in North America.</article-title><source>Annals of Applied Biology</source><volume>173</volume>: <fpage>16</fpage>–<lpage>34</lpage>. <ext-link xlink:type="simple" ext-link-type="doi" xlink:href="10.1111/aab.12430">https://doi.org/10.1111/aab.12430</ext-link></mixed-citation></ref><ref id="B47"><mixed-citation xmlns:xlink="http://www.w3.org/1999/xlink" xlink:type="simple"><person-group><name name-style="western"><surname>Toševski</surname><given-names>I</given-names></name><name name-style="western"><surname>Caldara</surname><given-names>R</given-names></name><name name-style="western"><surname>Jović</surname><given-names>J</given-names></name><name name-style="western"><surname>Hernández-Vera</surname><given-names>G</given-names></name><name name-style="western"><surname>Baviera</surname><given-names>C</given-names></name><name name-style="western"><surname>Gassmann</surname><given-names>A</given-names></name><name name-style="western"><surname>Emerson</surname><given-names>BC</given-names></name></person-group> (<year>2011</year>) <article-title>Morphological, molecular and biological evidence reveal two cryptic species in <italic><tp:taxon-name><tp:taxon-name-part taxon-name-part-type="genus">Mecinus</tp:taxon-name-part> <tp:taxon-name-part taxon-name-part-type="species">janthinus</tp:taxon-name-part></tp:taxon-name></italic> Germar (<tp:taxon-name><tp:taxon-name-part taxon-name-part-type="order">Coleoptera</tp:taxon-name-part></tp:taxon-name>, <tp:taxon-name><tp:taxon-name-part taxon-name-part-type="family">Curculionidae</tp:taxon-name-part></tp:taxon-name>), a successful biological control agent of Dalmatian toadflax, <italic><tp:taxon-name><tp:taxon-name-part taxon-name-part-type="genus">Linaria</tp:taxon-name-part> <tp:taxon-name-part taxon-name-part-type="species">dalmatica</tp:taxon-name-part></tp:taxon-name></italic> (<tp:taxon-name><tp:taxon-name-part taxon-name-part-type="order">Lamiales</tp:taxon-name-part></tp:taxon-name>, <tp:taxon-name><tp:taxon-name-part taxon-name-part-type="family">Plantaginaceae</tp:taxon-name-part></tp:taxon-name>).</article-title><source>Systematic Entomology</source><volume>36</volume>: <fpage>741</fpage>–<lpage>753</lpage>. <ext-link xlink:type="simple" ext-link-type="doi" xlink:href="10.1111/j.1365-3113.2011.00593.x">https://doi.org/10.1111/j.1365-3113.2011.00593.x</ext-link></mixed-citation></ref></ref-list></tp:taxon-treatment>
