# Supplementary material for: Immature stages of Palearctic Mecinus species (Coleoptera, Curculionidae, Curculioninae): morphological characters diagnostic at genus and species levels
Source: Zookeys. 2020 Jun 9;939:87–165. doi: 10.3897/zookeys.939.50612 (PMC7297811; doi:10.3897/zookeys.939.50612)
Supplement: XML Treatment for Mecinus sicardi [file zookeys.939.50612-treatment15.xml]

<!DOCTYPE tp:taxon-treatment
  PUBLIC "-//TaxonX//DTD Taxonomic Treatment Publishing DTD v0 20100105//EN" "tax-treatment-NSO.dtd">
<tp:taxon-treatment xmlns:tp="http://www.plazi.org/taxpub"><tp:treatment-meta><kwd-group><label>Taxon classification</label><kwd><named-content xmlns:xlink="http://www.w3.org/1999/xlink" content-type="kingdom">Animalia</named-content></kwd><kwd><named-content xmlns:xlink="http://www.w3.org/1999/xlink" content-type="order">Coleoptera</named-content></kwd><kwd><named-content xmlns:xlink="http://www.w3.org/1999/xlink" content-type="family">Curculionidae</named-content></kwd></kwd-group><mixed-citation publication-type="journal"><person-group><name><surname>Gosik</surname><given-names>Rafał</given-names></name><name><surname>Skuhrovec</surname><given-names>Jiří</given-names></name><name><surname>Caldara</surname><given-names>Roberto</given-names></name><name><surname>Toševski</surname><given-names>Ivo</given-names></name></person-group><article-title>Immature stages of Palearctic <italic><tp:taxon-name><tp:taxon-name-part taxon-name-part-type="genus" reg="Mecinus">Mecinus</tp:taxon-name-part></tp:taxon-name></italic> species (<tp:taxon-name><tp:taxon-name-part taxon-name-part-type="order">Coleoptera</tp:taxon-name-part></tp:taxon-name>, <tp:taxon-name><tp:taxon-name-part taxon-name-part-type="family">Curculionidae</tp:taxon-name-part></tp:taxon-name>, <tp:taxon-name><tp:taxon-name-part taxon-name-part-type="subfamily">Curculioninae</tp:taxon-name-part></tp:taxon-name>): morphological characters diagnostic at genus and species levels</article-title><source>Zookeys</source><day>09</day><month>6</month><year>2020</year><volume>939</volume><fpage>87</fpage><lpage>165</lpage><pub-id pub-id-type="doi">10.3897/zookeys.939.50612</pub-id></mixed-citation></tp:treatment-meta><tp:nomenclature><tp:taxon-name><object-id xmlns:xlink="http://www.w3.org/1999/xlink" content-type="arpha" xlink:type="simple">1F9A5873-FBF6-5574-AD9C-89CC02C7F8FB</object-id>
              <tp:taxon-name-part taxon-name-part-type="genus" reg="Mecinus">Mecinus</tp:taxon-name-part>
              <tp:taxon-name-part taxon-name-part-type="species" reg="sicardi">sicardi</tp:taxon-name-part>
            </tp:taxon-name><tp:taxon-authority>Hustache, 1920</tp:taxon-authority></tp:nomenclature><tp:treatment-sec sec-type="material" id="SECID0EZEEK"><title>Material examined.</title><p>6 L3 larvae and 1 pupa, France, Provence-Alpes-Côte d’Azur, Alpes Maritimes, road Èze-La Turbie, 20.07.2014, on <italic><tp:taxon-name><tp:taxon-name-part taxon-name-part-type="genus" reg="Antirrhinum">Antirrhinum</tp:taxon-name-part> <tp:taxon-name-part taxon-name-part-type="species" reg="latifolium">latifolium</tp:taxon-name-part></tp:taxon-name></italic> Mill. stems, lgt. and det. R. Caldara. Accession numbers of sequenced specimen <ext-link xmlns:xlink="http://www.w3.org/1999/xlink" ext-link-type="gen" xlink:href="MN992007" xlink:type="simple">MN992007</ext-link>.</p></tp:treatment-sec><tp:treatment-sec sec-type="description" id="SECID0EPFEK"><title>Description of mature larva</title><p>(Figures <xref ref-type="fig" rid="F25">25A–D</xref>, <xref ref-type="fig" rid="F26">26A–F</xref>). <bold><italic>Measurements</italic></bold> (in mm). Body length: 2.71–3.75. Body width (abdominal segments I–II): 1.10–1.25. Head width: 0.60–0.65.</p><p><bold><italic>Body</italic></bold> (Figure <xref ref-type="fig" rid="F25">25A–D</xref>) yellowish, slender. All thoracic segments almost equal in length. Abdominal segments I–V of almost equal length; segments VI–IX decreasing gradually to the terminal body part; segment X reduced to three anal lobes of those lateral are the largest, and dorsal the smallest (sometimes absent). Chaetotaxy weakly developed, setae capilliform, variable in length, yellow. Prothorax (Figure <xref ref-type="fig" rid="F25">25B</xref>) with ten <italic><abbrev xmlns:xlink="http://www.w3.org/1999/xlink" xlink:title="pronotal" id="ABBRID0EQGEK" xlink:type="simple">prns</abbrev></italic> of unequal length (seven medium length, three short); two medium <italic><abbrev xmlns:xlink="http://www.w3.org/1999/xlink" xlink:title="pleural" id="ABBRID0EVGEK" xlink:type="simple">ps</abbrev></italic> and one medium <italic>eus.</italic> Meso- and metathorax (Figure <xref ref-type="fig" rid="F25">25B</xref>) with one very short <italic><abbrev xmlns:xlink="http://www.w3.org/1999/xlink" xlink:title="prodorsal" id="ABBRID0EAHEK" xlink:type="simple">prs</abbrev></italic>, three <italic><abbrev xmlns:xlink="http://www.w3.org/1999/xlink" xlink:title="postdorsal" id="ABBRID0EFHEK" xlink:type="simple">pds</abbrev></italic>, different in length (<italic>pds<sub>1,3</sub></italic> very short, <italic>pds<sub>2</sub></italic> medium); one short <italic><abbrev xmlns:xlink="http://www.w3.org/1999/xlink" xlink:title="alar" id="ABBRID0ESHEK" xlink:type="simple">as</abbrev></italic>, three short <italic><abbrev xmlns:xlink="http://www.w3.org/1999/xlink" xlink:title="spiracular" id="ABBRID0EXHEK" xlink:type="simple">ss</abbrev></italic>, one medium long <italic><abbrev xmlns:xlink="http://www.w3.org/1999/xlink" xlink:title="epipleural" id="ABBRID0E3HEK" xlink:type="simple">eps</abbrev></italic>, one medium long <italic><abbrev xmlns:xlink="http://www.w3.org/1999/xlink" xlink:title="pleural" id="ABBRID0EBIEK" xlink:type="simple">ps</abbrev></italic> and one medium <italic>eus.</italic> Pedal area with five <italic><abbrev xmlns:xlink="http://www.w3.org/1999/xlink" xlink:title="pedal" id="ABBRID0EIIEK" xlink:type="simple">pda</abbrev></italic>, different in length. Abdominal segments I–VIII (Figure <xref ref-type="fig" rid="F25">25C, D</xref>) with one short <italic><abbrev xmlns:xlink="http://www.w3.org/1999/xlink" xlink:title="prodorsal" id="ABBRID0ERIEK" xlink:type="simple">prs</abbrev></italic>, four <italic><abbrev xmlns:xlink="http://www.w3.org/1999/xlink" xlink:title="postdorsal" id="ABBRID0EWIEK" xlink:type="simple">pds</abbrev></italic> of different length (<italic>pds<sub>1,2,4</sub></italic> short, <italic>pds<sub>3</sub></italic> medium; all <italic><abbrev xmlns:xlink="http://www.w3.org/1999/xlink" xlink:title="postdorsal" id="ABBRID0EDJEK" xlink:type="simple">pds</abbrev></italic> on segments VI–VIII very long, equal in length) arranged along the posterior margin, one short and one medium <italic><abbrev xmlns:xlink="http://www.w3.org/1999/xlink" xlink:title="spiracular" id="ABBRID0EIJEK" xlink:type="simple">ss</abbrev></italic>, two medium <italic><abbrev xmlns:xlink="http://www.w3.org/1999/xlink" xlink:title="epipleural" id="ABBRID0ENJEK" xlink:type="simple">eps</abbrev></italic>, one medium <italic><abbrev xmlns:xlink="http://www.w3.org/1999/xlink" xlink:title="pleural" id="ABBRID0ESJEK" xlink:type="simple">ps</abbrev></italic>, one medium <italic><abbrev xmlns:xlink="http://www.w3.org/1999/xlink" xlink:title="laterosternal" id="ABBRID0EXJEK" xlink:type="simple">lsts</abbrev></italic> and two relatively long <italic>eus.</italic> Abdominal segment IX (Figure <xref ref-type="fig" rid="F25">25D</xref>) with three very long <italic><abbrev xmlns:xlink="http://www.w3.org/1999/xlink" xlink:title="dorsal" id="ABBRID0ECKEK" xlink:type="simple">ds</abbrev></italic>, all located close to the posterior margin, one medium <italic><abbrev xmlns:xlink="http://www.w3.org/1999/xlink" xlink:title="pleural" id="ABBRID0EHKEK" xlink:type="simple">ps</abbrev></italic> and two medium <italic>sts.</italic> Each of lateral anal lobe with two minute setae.</p><fig id="F25" position="float" orientation="portrait"><object-id xmlns:xlink="http://www.w3.org/1999/xlink" content-type="doi" xlink:type="simple">10.3897/zookeys.939.50612.figure25</object-id><object-id xmlns:xlink="http://www.w3.org/1999/xlink" content-type="arpha" xlink:type="simple">BE4F6D69-0539-52E8-923E-F7073C2A7F53</object-id><label>Figure 25.</label><caption><p><italic><tp:taxon-name><tp:taxon-name-part taxon-name-part-type="genus" reg="Mecinus">Mecinus</tp:taxon-name-part> <tp:taxon-name-part taxon-name-part-type="species" reg="sicardi">sicardi</tp:taxon-name-part></tp:taxon-name></italic> mature larva, habitus and chaetotaxy <bold>A</bold> habitus of the body and frontal view of the head <bold>B</bold> lateral view of thoracic segments <bold>C</bold> lateral view of abdominal segment I <bold>D</bold> lateral view of abdominal segments VII–X. Abbreviations: Th. I–III – number of thoracic segments, Abd. I–X – number of abominal segments, setae: <italic><abbrev xmlns:xlink="http://www.w3.org/1999/xlink" xlink:title="alar" id="ABBRID0EJLEK" xlink:type="simple">as</abbrev></italic> – alar, <italic><abbrev xmlns:xlink="http://www.w3.org/1999/xlink" xlink:title="dorsal" id="ABBRID0EOLEK" xlink:type="simple">ds</abbrev></italic> – dorsal, <italic><abbrev xmlns:xlink="http://www.w3.org/1999/xlink" xlink:title="epipleural" id="ABBRID0ETLEK" xlink:type="simple">eps</abbrev></italic> – epipleural, <italic><abbrev xmlns:xlink="http://www.w3.org/1999/xlink" xlink:title="eusternal" id="ABBRID0EYLEK" xlink:type="simple">eus</abbrev></italic> – eusternal, <italic><abbrev xmlns:xlink="http://www.w3.org/1999/xlink" xlink:title="laterosternal" id="ABBRID0E4LEK" xlink:type="simple">lsts</abbrev></italic> – laterosternal, <italic><abbrev xmlns:xlink="http://www.w3.org/1999/xlink" xlink:title="pedal" id="ABBRID0ECMEK" xlink:type="simple">pda</abbrev></italic> – pedal, <italic><abbrev xmlns:xlink="http://www.w3.org/1999/xlink" xlink:title="postdorsal" id="ABBRID0EHMEK" xlink:type="simple">pds</abbrev></italic> – postdorsal, <italic><abbrev xmlns:xlink="http://www.w3.org/1999/xlink" xlink:title="pronotal" id="ABBRID0EMMEK" xlink:type="simple">prns</abbrev></italic> – pronotal, <italic><abbrev xmlns:xlink="http://www.w3.org/1999/xlink" xlink:title="prodorsal" id="ABBRID0ERMEK" xlink:type="simple">prs</abbrev></italic> – prodorsal, <italic><abbrev xmlns:xlink="http://www.w3.org/1999/xlink" xlink:title="pleural" id="ABBRID0EWMEK" xlink:type="simple">ps</abbrev></italic> – pleural, <italic><abbrev xmlns:xlink="http://www.w3.org/1999/xlink" xlink:title="spiracular" id="ABBRID0E2MEK" xlink:type="simple">ss</abbrev></italic> – spiracular, <italic><abbrev xmlns:xlink="http://www.w3.org/1999/xlink" xlink:title="sternal" id="ABBRID0EANEK" xlink:type="simple">sts</abbrev></italic> – sternal, <italic><abbrev xmlns:xlink="http://www.w3.org/1999/xlink" xlink:title="terminal" id="ABBRID0EFNEK" xlink:type="simple">ts</abbrev></italic> – terminal.</p></caption><graphic xmlns:xlink="http://www.w3.org/1999/xlink" xlink:href="zookeys-939-087-g025.jpg" position="float" orientation="portrait" xlink:type="simple" id="oo_419879.jpg"><uri content-type="original_file" xlink:type="simple">https://binary.pensoft.net/fig/419879</uri></graphic></fig><p><bold><italic>Head capsule</italic></bold> (Figures <xref ref-type="fig" rid="F25">25A</xref>, <xref ref-type="fig" rid="F26">26A–F</xref>) yellow, distinctly narrowed bilaterally. <italic>Des<sub>1–3,5</sub></italic> equal in length, <italic>des<sub>4</sub></italic> twice shorter than other <italic>des. Fs<sub>1,4,5</sub></italic> long, equal in length, <italic>fs<sub>3</sub></italic> medium. <italic>Les<sub>1</sub></italic> and <italic>les<sub>2</sub></italic> medium, equal in length; two <italic><abbrev xmlns:xlink="http://www.w3.org/1999/xlink" xlink:title="ventral" id="ABBRID0EWOEK" xlink:type="simple">ves</abbrev></italic> short; four <italic><abbrev xmlns:xlink="http://www.w3.org/1999/xlink" xlink:title="postepicranial" id="ABBRID0E2OEK" xlink:type="simple">pes</abbrev></italic> spine-like (Figure <xref ref-type="fig" rid="F26">26A</xref>). Two stemmata of different size. Antennae (Figure <xref ref-type="fig" rid="F26">26B</xref>) with sensorium (<abbrev xmlns:xlink="http://www.w3.org/1999/xlink" xlink:title="sensorium" id="ABBRID0EHPEK" xlink:type="simple">Se</abbrev>) conical, twice as long as wide, located medially, and three sensilla of different types: one <abbrev xmlns:xlink="http://www.w3.org/1999/xlink" xlink:title="sensillum ampullaceum" id="ABBRID0ELPEK" xlink:type="simple">sa</abbrev> and two <abbrev xmlns:xlink="http://www.w3.org/1999/xlink" xlink:title="sensilla basiconica" id="ABBRID0EPPEK" xlink:type="simple">sb</abbrev>. Clypeus (Figure <xref ref-type="fig" rid="F26">26C</xref>) trapezium-shaped, anterior margin slightly concave; two medium <italic><abbrev xmlns:xlink="http://www.w3.org/1999/xlink" xlink:title="clypeal" id="ABBRID0EYPEK" xlink:type="simple">cls</abbrev></italic>, located posteromedially; <italic><abbrev xmlns:xlink="http://www.w3.org/1999/xlink" xlink:title="clypeal sensorium" id="ABBRID0E4PEK" xlink:type="simple">clss</abbrev></italic> clearly visible. Labrum (Figure <xref ref-type="fig" rid="F26">26C</xref>) close to semi-circular, anterior margin sinuate; <italic>lrs<sub>1-3</sub></italic> almost equal in length. Epipharynx (Figure <xref ref-type="fig" rid="F26">26D</xref>) with three rod-shaped <italic><abbrev xmlns:xlink="http://www.w3.org/1999/xlink" xlink:title="anterolateral" id="ABBRID0EOQEK" xlink:type="simple">als</abbrev></italic> of almost equal length; two medium, finger-like <italic><abbrev xmlns:xlink="http://www.w3.org/1999/xlink" xlink:title="anteromedial" id="ABBRID0ETQEK" xlink:type="simple">ams</abbrev></italic>; one medium, finger-like <italic><abbrev xmlns:xlink="http://www.w3.org/1999/xlink" xlink:title="median" id="ABBRID0EYQEK" xlink:type="simple">mes</abbrev></italic>; surface smooth; labral rods short and relatively wide. Mandibles (Figure <xref ref-type="fig" rid="F26">26E</xref>) conical, wide, with small protuberance in the middle of the cutting edge; both <italic><abbrev xmlns:xlink="http://www.w3.org/1999/xlink" xlink:title="mandibular" id="ABBRID0EBREK" xlink:type="simple">mds</abbrev></italic> capilliform, medium, equal in length, placed transversely. Maxilla (Figure <xref ref-type="fig" rid="F26">26F</xref>) with one <italic><abbrev xmlns:xlink="http://www.w3.org/1999/xlink" xlink:title="stipal" id="ABBRID0EKREK" xlink:type="simple">stps</abbrev></italic> and two <italic><abbrev xmlns:xlink="http://www.w3.org/1999/xlink" xlink:title="palpiferal" id="ABBRID0EPREK" xlink:type="simple">pfs</abbrev></italic> of equal length; <italic><abbrev xmlns:xlink="http://www.w3.org/1999/xlink" xlink:title="malar basiventral" id="ABBRID0EUREK" xlink:type="simple">mbs</abbrev></italic> short; mala with six rod-like <italic><abbrev xmlns:xlink="http://www.w3.org/1999/xlink" xlink:title="dorsal malar" id="ABBRID0EZREK" xlink:type="simple">dms</abbrev></italic> of almost equal size, five <italic><abbrev xmlns:xlink="http://www.w3.org/1999/xlink" xlink:title="ventral malar" id="ABBRID0E5REK" xlink:type="simple">vms</abbrev></italic> different in size. Maxillary palpi: basal palpomere slightly wider than distal, both of almost equal length. Prelabium (Figure <xref ref-type="fig" rid="F26">26F</xref>) cup-like with one long <italic><abbrev xmlns:xlink="http://www.w3.org/1999/xlink" xlink:title="prelabial" xlink:type="simple">prms</abbrev></italic>; ligula with three minute <italic><abbrev xmlns:xlink="http://www.w3.org/1999/xlink" xlink:title="ligular" id="ABBRID0ERSEK" xlink:type="simple">ligs</abbrev></italic>; premental sclerite clearly visible, cup-shaped, posterior extension with acute apex. Labial palpi two-segmented; basal palpomere distinctly wider than distal, both of almost equal length. Postlabium (Figure <xref ref-type="fig" rid="F26">26F</xref>) with three <italic><abbrev xmlns:xlink="http://www.w3.org/1999/xlink" xlink:title="postlabial" id="ABBRID0E1SEK" xlink:type="simple">pms</abbrev></italic>; <italic>pms<sub>1</sub></italic> and <italic>pms<sub>3</sub></italic> short, <italic>pms<sub>2</sub></italic> three times as long as <italic>pms<sub>1</sub></italic>.</p><fig id="F26" position="float" orientation="portrait"><object-id xmlns:xlink="http://www.w3.org/1999/xlink" content-type="doi" xlink:type="simple">10.3897/zookeys.939.50612.figure26</object-id><object-id xmlns:xlink="http://www.w3.org/1999/xlink" content-type="arpha" xlink:type="simple">2467621D-1A9C-589D-BB29-B14DB83FC9A5</object-id><label>Figure 26.</label><caption><p><italic><tp:taxon-name><tp:taxon-name-part taxon-name-part-type="genus" reg="Mecinus">Mecinus</tp:taxon-name-part> <tp:taxon-name-part taxon-name-part-type="species" reg="sicardi">sicardi</tp:taxon-name-part></tp:taxon-name></italic> mature larva, head and mouth parts <bold>A</bold> head, frontal view <bold>B</bold> antenna <bold>C</bold> clypeus and labrum, dorsal view <bold>D</bold> epipharynx <bold>E</bold> left mandible <bold>F</bold> maxillolabial complex, ventral aspect. Abbreviations: <italic><abbrev xmlns:xlink="http://www.w3.org/1999/xlink" xlink:title="antenna" id="ABBRID0EOUEK" xlink:type="simple">at</abbrev></italic> – antenna, <italic><abbrev xmlns:xlink="http://www.w3.org/1999/xlink" xlink:title="clypeal sensorium" id="ABBRID0ETUEK" xlink:type="simple">clss</abbrev></italic> – clypeal sensorium, <italic><abbrev xmlns:xlink="http://www.w3.org/1999/xlink" xlink:title="dorsal epicranial" id="ABBRID0EYUEK" xlink:type="simple">des</abbrev></italic> – dorsal epicranial, <abbrev xmlns:xlink="http://www.w3.org/1999/xlink" xlink:title="labral rods" id="ABBRID0E3UEK" xlink:type="simple">lr</abbrev> – labral rods, <abbrev xmlns:xlink="http://www.w3.org/1999/xlink" xlink:title="sensillum ampullaceum" id="ABBRID0EAVEK" xlink:type="simple">sa</abbrev> – sensillum ampullaceum, <abbrev xmlns:xlink="http://www.w3.org/1999/xlink" xlink:title="sensilla basiconica" id="ABBRID0EEVEK" xlink:type="simple">sb</abbrev> – sensillum basiconicum, <abbrev xmlns:xlink="http://www.w3.org/1999/xlink" xlink:title="sensorium" id="ABBRID0EIVEK" xlink:type="simple">Se</abbrev> – sensorium, <abbrev xmlns:xlink="http://www.w3.org/1999/xlink" xlink:title="stemmata" id="ABBRID0EMVEK" xlink:type="simple">st</abbrev> – stemmata, setae: <italic><abbrev xmlns:xlink="http://www.w3.org/1999/xlink" xlink:title="anterolateral" id="ABBRID0ERVEK" xlink:type="simple">als</abbrev></italic> – anterolateral, <italic><abbrev xmlns:xlink="http://www.w3.org/1999/xlink" xlink:title="anteromedial" id="ABBRID0EWVEK" xlink:type="simple">ams</abbrev></italic> – anteromedial, <italic><abbrev xmlns:xlink="http://www.w3.org/1999/xlink" xlink:title="clypeal" id="ABBRID0E2VEK" xlink:type="simple">cls</abbrev></italic> – clypeal, <italic><abbrev xmlns:xlink="http://www.w3.org/1999/xlink" xlink:title="dorsal malar" id="ABBRID0EAWEK" xlink:type="simple">dms</abbrev></italic> – dorsal malar, <italic><abbrev xmlns:xlink="http://www.w3.org/1999/xlink" xlink:title="frontal" id="ABBRID0EFWEK" xlink:type="simple">fs</abbrev></italic> – frontal, <italic><abbrev xmlns:xlink="http://www.w3.org/1999/xlink" xlink:title="ligular" id="ABBRID0EKWEK" xlink:type="simple">ligs</abbrev></italic> – ligular, <italic><abbrev xmlns:xlink="http://www.w3.org/1999/xlink" xlink:title="labral" id="ABBRID0EPWEK" xlink:type="simple">lrs</abbrev></italic> – labral, <italic><abbrev xmlns:xlink="http://www.w3.org/1999/xlink" xlink:title="lateral epicranial" id="ABBRID0EUWEK" xlink:type="simple">ls</abbrev></italic> – lateral epicranial, <italic><abbrev xmlns:xlink="http://www.w3.org/1999/xlink" xlink:title="malar basiventral" id="ABBRID0EZWEK" xlink:type="simple">mbs</abbrev></italic> – malar basiventral, <italic><abbrev xmlns:xlink="http://www.w3.org/1999/xlink" xlink:title="mandibular" id="ABBRID0E5WEK" xlink:type="simple">mds</abbrev></italic> – mandibular, <italic><abbrev xmlns:xlink="http://www.w3.org/1999/xlink" xlink:title="median" id="ABBRID0EDXEK" xlink:type="simple">mes</abbrev></italic> – median, <italic><abbrev xmlns:xlink="http://www.w3.org/1999/xlink" xlink:title="maxillary palp" id="ABBRID0EIXEK" xlink:type="simple">mxps</abbrev></italic> – maxillary palp, <italic><abbrev xmlns:xlink="http://www.w3.org/1999/xlink" xlink:title="postepicranial" id="ABBRID0ENXEK" xlink:type="simple">pes</abbrev></italic> – postepicranial, <italic><abbrev xmlns:xlink="http://www.w3.org/1999/xlink" xlink:title="ventral" id="ABBRID0ESXEK" xlink:type="simple">ves</abbrev></italic> – ventral, <italic><abbrev xmlns:xlink="http://www.w3.org/1999/xlink" xlink:title="palpiferal" id="ABBRID0EXXEK" xlink:type="simple">pfs</abbrev></italic> – palpiferal, <italic><abbrev xmlns:xlink="http://www.w3.org/1999/xlink" xlink:title="postlabial" id="ABBRID0E3XEK" xlink:type="simple">pms</abbrev></italic> – postlabial, <italic><abbrev xmlns:xlink="http://www.w3.org/1999/xlink" xlink:title="prelabial" xlink:type="simple">prms</abbrev></italic> – prelabial, <italic><abbrev xmlns:xlink="http://www.w3.org/1999/xlink" xlink:title="stipal" id="ABBRID0ELYEK" xlink:type="simple">stps</abbrev></italic> – stipal, <italic><abbrev xmlns:xlink="http://www.w3.org/1999/xlink" xlink:title="ventral malar" id="ABBRID0EQYEK" xlink:type="simple">vms</abbrev></italic> – ventral malar.</p></caption><graphic xmlns:xlink="http://www.w3.org/1999/xlink" xlink:href="zookeys-939-087-g026.jpg" position="float" orientation="portrait" xlink:type="simple" id="oo_419880.jpg"><uri content-type="original_file" xlink:type="simple">https://binary.pensoft.net/fig/419880</uri></graphic></fig></tp:treatment-sec><tp:treatment-sec sec-type="description" id="SECID0EZYEK"><title>Description of pupa</title><p>(Figure <xref ref-type="fig" rid="F27">27A–C</xref>). <bold><italic>Measurements</italic></bold> (in mm). Head width: 0.60–0.70. Body width: 1.75–2.00. Body length: 3.75–4.50.</p><p><bold><italic>Body</italic></bold> elongated, white. Rostrum moderately slender, about 3.5 times as long as wide, reaching up to mesocoxae. Antennae elongated. Pronotum 1.8 times as wide as long. Urogomphi (<abbrev xmlns:xlink="http://www.w3.org/1999/xlink" xlink:title="Urogomphi" id="ABBRID0ENZEK" xlink:type="simple">ur</abbrev>) slender, conical, with sclerotised apex, both directed outside, distinctly reaching outline of the body (Figure <xref ref-type="fig" rid="F27">27A–C</xref>).</p><p><bold><italic>Chaetotaxy</italic></bold> setae medium or elongated. Head with one <italic><abbrev xmlns:xlink="http://www.w3.org/1999/xlink" xlink:title="vertical" id="ABBRID0E4ZEK" xlink:type="simple">vs</abbrev></italic>, two <italic><abbrev xmlns:xlink="http://www.w3.org/1999/xlink" xlink:title="superorbital" id="ABBRID0EC1EK" xlink:type="simple">sos</abbrev></italic> and two <italic><abbrev xmlns:xlink="http://www.w3.org/1999/xlink" xlink:title="orbital" id="ABBRID0EH1EK" xlink:type="simple">os</abbrev></italic>. Rostrum with one <italic><abbrev xmlns:xlink="http://www.w3.org/1999/xlink" xlink:title="postantennal" id="ABBRID0EM1EK" xlink:type="simple">pas</abbrev></italic>. Setae on head and rostrum straight, as long as those on prothorax (Figure <xref ref-type="fig" rid="F27">27A</xref>). Pronotum with two <italic><abbrev xmlns:xlink="http://www.w3.org/1999/xlink" xlink:title="alar" id="ABBRID0EV1EK" xlink:type="simple">as</abbrev></italic>, two <italic>sls</italic>, two <italic><abbrev xmlns:xlink="http://www.w3.org/1999/xlink" xlink:title="lateral epicranial" id="ABBRID0E31EK" xlink:type="simple">ls</abbrev></italic>, one <italic><abbrev xmlns:xlink="http://www.w3.org/1999/xlink" xlink:title="dorsal" id="ABBRID0EB2EK" xlink:type="simple">ds</abbrev></italic> and four <italic>pls.</italic> Dorsal parts of meso- and metathorax with three setae equal in length setae placed medially. Abdominal segments I–VIII with three very short setae ventrally and two setae laterally. Dorsal parts of abdominal segments I–VII with six setae growing gradually from segment I to VII (<italic>d<sub>1</sub></italic> placed anteromedially, <italic>d<sub>2–5</sub></italic> placed posteromedially, <italic>d<sub>6</sub></italic> posterolaterally); segment VIII with five elongated setae dorsally. Abdominal segment IX with two micro-setae ventrally.</p><fig id="F27" position="float" orientation="portrait"><object-id xmlns:xlink="http://www.w3.org/1999/xlink" content-type="doi" xlink:type="simple">10.3897/zookeys.939.50612.figure27</object-id><object-id xmlns:xlink="http://www.w3.org/1999/xlink" content-type="arpha" xlink:type="simple">9B9AE790-D6FA-5CC2-BB41-69C9D709209D</object-id><label>Figure 27.</label><caption><p><italic><tp:taxon-name><tp:taxon-name-part taxon-name-part-type="genus" reg="Mecinus">Mecinus</tp:taxon-name-part> <tp:taxon-name-part taxon-name-part-type="species" reg="sicardi">sicardi</tp:taxon-name-part></tp:taxon-name></italic> pupa habitus and chaetotaxy <bold>A</bold> ventral view <bold>B</bold> lateral view <bold>C</bold> dorsal view. Abbreviations: Th. I–III – number of thoracic segments, Abd. I–IX – number of abdominal segments, <abbrev xmlns:xlink="http://www.w3.org/1999/xlink" xlink:title="Urogomphi" id="ABBRID0EM3EK" xlink:type="simple">ur</abbrev> – urogomphi, setae: <italic><abbrev xmlns:xlink="http://www.w3.org/1999/xlink" xlink:title="alar" id="ABBRID0ER3EK" xlink:type="simple">as</abbrev></italic> – apical, <italic>d</italic> – dorsal, <italic><abbrev xmlns:xlink="http://www.w3.org/1999/xlink" xlink:title="dorsal" id="ABBRID0EY3EK" xlink:type="simple">ds</abbrev></italic> – discal, <italic><abbrev xmlns:xlink="http://www.w3.org/1999/xlink" xlink:title="femoral" id="ABBRID0E43EK" xlink:type="simple">fes</abbrev></italic> – femoral, <italic>l</italic>, <italic><abbrev xmlns:xlink="http://www.w3.org/1999/xlink" xlink:title="lateral epicranial" id="ABBRID0EE4EK" xlink:type="simple">ls</abbrev></italic> – lateral, <italic><abbrev xmlns:xlink="http://www.w3.org/1999/xlink" xlink:title="orbital" id="ABBRID0EJ4EK" xlink:type="simple">os</abbrev></italic> – orbital, <italic><abbrev xmlns:xlink="http://www.w3.org/1999/xlink" xlink:title="superlateral" id="ABBRID0EO4EK" xlink:type="simple">sls</abbrev></italic> – postantennal, <italic><abbrev xmlns:xlink="http://www.w3.org/1999/xlink" xlink:title="posterolateral" id="ABBRID0ET4EK" xlink:type="simple">pls</abbrev></italic> – posterolateral, <italic><abbrev xmlns:xlink="http://www.w3.org/1999/xlink" xlink:title="rostrum" id="ABBRID0EY4EK" xlink:type="simple">rs</abbrev></italic> – rostral, <italic>sls</italic> – superlateral, <italic><abbrev xmlns:xlink="http://www.w3.org/1999/xlink" xlink:title="superorbital" id="ABBRID0E64EK" xlink:type="simple">sos</abbrev></italic> – superorbital, <italic><abbrev xmlns:xlink="http://www.w3.org/1999/xlink" xlink:title="vertical" id="ABBRID0EE5EK" xlink:type="simple">vs</abbrev></italic> – vertical.</p></caption><graphic xmlns:xlink="http://www.w3.org/1999/xlink" xlink:href="zookeys-939-087-g027.jpg" position="float" orientation="portrait" xlink:type="simple" id="oo_419881.jpg"><uri content-type="original_file" xlink:type="simple">https://binary.pensoft.net/fig/419881</uri></graphic></fig></tp:treatment-sec><tp:treatment-sec sec-type="notes" id="SECID0EN5EK"><title>Biological notes.</title><p>The host plant of this species, at least in Côte d’Azur, is <italic><tp:taxon-name><tp:taxon-name-part taxon-name-part-type="genus" reg="Antirrhinum">Antirrhinum</tp:taxon-name-part> <tp:taxon-name-part taxon-name-part-type="species" reg="latifolium">latifolium</tp:taxon-name-part></tp:taxon-name></italic> Mill. As reported by <xref ref-type="bibr" rid="B8">Caldara and Fogato (2013)</xref>, larvae feed on the larger stems of the plant and dig tunnels, causing at most very small lateral deformations. They pupate in summer, and adults stay inside the plant until the spring of the following year. Before pupation, however, the mature larvae leave the main tunnel, which runs longitudinally, and produce a small oblique tunnel that ends just in proximity of the external cuticle of the stem. Therefore, when leaving their cells, adults have only to bore a thin layer, although in the meantime, the plant has become dry and hard.</p></tp:treatment-sec><tp:treatment-sec sec-type="remarks" id="SECID0EC6EK"><title>Remarks and comparative notes.</title><p>The adults of this rare species, with a narrow range of distribution – in fact, it is known in a few localities of southeastern Spain, eastern and southern France, and north-western Italy – differ from the other species studied here by the black elytra instead of blue. Due to this character, this species may be superficially confused with <italic><tp:taxon-name><tp:taxon-name-part taxon-name-part-type="genus" reg="Mecinus">M.</tp:taxon-name-part> <tp:taxon-name-part taxon-name-part-type="species" reg="pyraster">pyraster</tp:taxon-name-part></tp:taxon-name></italic>, from which it is easily distinguishable by the elytral vestiture composed of scales that are uniformly arranged and are all recumbent. The rostrum (in dorsal view) is distinctly wider, and the pronotum has sides slightly more rounded and is usually widest towards the middle. Finally, ventrite 5 of the male lacks a tuft of hairs, and the shape of the penis is different.</p><p>The larvae of this species differ from the others of the group by the abdominal segments I–VIII with two <italic><abbrev xmlns:xlink="http://www.w3.org/1999/xlink" xlink:title="spiracular" id="ABBRID0EW6EK" xlink:type="simple">ss</abbrev></italic> (instead of three) and asperities covering only the posterior part of postlabium, whereas pupae differ in having the rostrum with only one <italic><abbrev xmlns:xlink="http://www.w3.org/1999/xlink" xlink:title="superlateral" id="ABBRID0E26EK" xlink:type="simple">sls</abbrev></italic> (instead of two) and without <italic><abbrev xmlns:xlink="http://www.w3.org/1999/xlink" xlink:title="rostrum" id="ABBRID0EAAFK" xlink:type="simple">rs</abbrev></italic> and the pronotum with four <italic><abbrev xmlns:xlink="http://www.w3.org/1999/xlink" xlink:title="posterolateral" id="ABBRID0EFAFK" xlink:type="simple">pls</abbrev></italic> (instead of three).</p></tp:treatment-sec><ref-list><ref id="B8"><mixed-citation xmlns:xlink="http://www.w3.org/1999/xlink" xlink:type="simple"><person-group><name name-style="western"><surname>Caldara</surname><given-names>R</given-names></name><name name-style="western"><surname>Fogato</surname><given-names>V</given-names></name></person-group> (<year>2013</year>) <article-title>Systematics of the weevil genus <italic><tp:taxon-name><tp:taxon-name-part taxon-name-part-type="genus">Mecinus</tp:taxon-name-part></tp:taxon-name></italic> Germar, 1821 (<tp:taxon-name><tp:taxon-name-part taxon-name-part-type="order">Coleoptera</tp:taxon-name-part></tp:taxon-name>: <tp:taxon-name><tp:taxon-name-part taxon-name-part-type="family">Curculionidae</tp:taxon-name-part></tp:taxon-name>). I. Taxonomic treatment of the species.</article-title><source>Zootaxa</source><volume>3654</volume>: <fpage>1</fpage>–<lpage>105</lpage>. <ext-link xlink:type="simple" ext-link-type="doi" xlink:href="10.11646/zootaxa.3654.1.1">https://doi.org/10.11646/zootaxa.3654.1.1</ext-link></mixed-citation></ref></ref-list></tp:taxon-treatment>
