# Supplementary material for: Immature stages of Palearctic Mecinus species (Coleoptera, Curculionidae, Curculioninae): morphological characters diagnostic at genus and species levels
Source: Zookeys. 2020 Jun 9;939:87–165. doi: 10.3897/zookeys.939.50612 (PMC7297811; doi:10.3897/zookeys.939.50612)
Supplement: XML Treatment for Mecinus heydenii [file zookeys.939.50612-treatment16.xml]

<!DOCTYPE tp:taxon-treatment
  PUBLIC "-//TaxonX//DTD Taxonomic Treatment Publishing DTD v0 20100105//EN" "tax-treatment-NSO.dtd">
<tp:taxon-treatment xmlns:tp="http://www.plazi.org/taxpub"><tp:treatment-meta><kwd-group><label>Taxon classification</label><kwd><named-content xmlns:xlink="http://www.w3.org/1999/xlink" content-type="kingdom">Animalia</named-content></kwd><kwd><named-content xmlns:xlink="http://www.w3.org/1999/xlink" content-type="order">Coleoptera</named-content></kwd><kwd><named-content xmlns:xlink="http://www.w3.org/1999/xlink" content-type="family">Curculionidae</named-content></kwd></kwd-group><mixed-citation publication-type="journal"><person-group><name><surname>Gosik</surname><given-names>Rafał</given-names></name><name><surname>Skuhrovec</surname><given-names>Jiří</given-names></name><name><surname>Caldara</surname><given-names>Roberto</given-names></name><name><surname>Toševski</surname><given-names>Ivo</given-names></name></person-group><article-title>Immature stages of Palearctic <italic><tp:taxon-name><tp:taxon-name-part taxon-name-part-type="genus" reg="Mecinus">Mecinus</tp:taxon-name-part></tp:taxon-name></italic> species (<tp:taxon-name><tp:taxon-name-part taxon-name-part-type="order">Coleoptera</tp:taxon-name-part></tp:taxon-name>, <tp:taxon-name><tp:taxon-name-part taxon-name-part-type="family">Curculionidae</tp:taxon-name-part></tp:taxon-name>, <tp:taxon-name><tp:taxon-name-part taxon-name-part-type="subfamily">Curculioninae</tp:taxon-name-part></tp:taxon-name>): morphological characters diagnostic at genus and species levels</article-title><source>Zookeys</source><day>09</day><month>6</month><year>2020</year><volume>939</volume><fpage>87</fpage><lpage>165</lpage><pub-id pub-id-type="doi">10.3897/zookeys.939.50612</pub-id></mixed-citation></tp:treatment-meta><tp:nomenclature><tp:taxon-name><object-id xmlns:xlink="http://www.w3.org/1999/xlink" content-type="arpha" xlink:type="simple">62F3EA79-7951-5CBE-A302-28147A7578FD</object-id>
              <tp:taxon-name-part taxon-name-part-type="genus" reg="Mecinus">Mecinus</tp:taxon-name-part>
              <tp:taxon-name-part taxon-name-part-type="species" reg="heydenii">heydenii</tp:taxon-name-part>
            </tp:taxon-name><tp:taxon-authority>group</tp:taxon-authority></tp:nomenclature><tp:treatment-sec sec-type="Differential diagnosis" id="SECID0EMBFK"><title>Differential diagnosis.</title><p><bold>Larva.</bold> (1) cuticle of the body tuberculate; (2) pedal lobes weakly isolated; (3) abdominal segment X reduced to three anal lobes of those lateral are the largest, and dorsal the smallest (sometimes absent); (4) thoracic spiracle unicameral; (5) abdominal setae very short to medium, become progressively longer from abdominal segment I to VIII; (6) abdominal segments I–VIII with three <italic><abbrev xmlns:xlink="http://www.w3.org/1999/xlink" xlink:title="postdorsal" id="ABBRID0EVBFK" xlink:type="simple">pds</abbrev></italic> and two <italic><abbrev xmlns:xlink="http://www.w3.org/1999/xlink" xlink:title="spiracular" id="ABBRID0E1BFK" xlink:type="simple">ss</abbrev></italic>; (7) head brown, flattened laterally; (8) frontal suture poorly or well visible; (9) endocarina 4/5 of the frons; (10) <italic>des<sub>4</sub></italic> three times shorter than <italic>des<sub>1</sub></italic>; (11) <italic>fs<sub>1</sub></italic> usually absent; (12) absence of <italic>fs<sub>2</sub></italic> except one species; (13) <italic>fs<sub>3</sub></italic> very short; (14) head with two stemmata; (15) absence of <italic>cls<sub>1</sub></italic>; (16) labial palpi one-segmented; (17) premental sclerite U-shaped; (18) surface of postlabium smooth.</p><p><bold>Pupa.</bold> (1) body very slender and elongated; (2) urogomphi short, only slightly reaching outline of the body, directed downward; (3) rostrum slender and elongated; (4) setae minute; (5) head with one <italic><abbrev xmlns:xlink="http://www.w3.org/1999/xlink" xlink:title="orbital" id="ABBRID0E2CFK" xlink:type="simple">os</abbrev></italic>; (6) rostrum with without or with one <italic><abbrev xmlns:xlink="http://www.w3.org/1999/xlink" xlink:title="superlateral" id="ABBRID0EADFK" xlink:type="simple">sls</abbrev></italic> and one <italic><abbrev xmlns:xlink="http://www.w3.org/1999/xlink" xlink:title="rostrum" id="ABBRID0EFDFK" xlink:type="simple">rs</abbrev></italic>; (7) pronotum with without or with up to two <italic><abbrev xmlns:xlink="http://www.w3.org/1999/xlink" xlink:title="alar" id="ABBRID0EKDFK" xlink:type="simple">as</abbrev></italic>, one <italic><abbrev xmlns:xlink="http://www.w3.org/1999/xlink" xlink:title="dorsal" id="ABBRID0EPDFK" xlink:type="simple">ds</abbrev></italic>, without or with one <italic>sls</italic>, without or with one <italic><abbrev xmlns:xlink="http://www.w3.org/1999/xlink" xlink:title="lateral epicranial" id="ABBRID0EWDFK" xlink:type="simple">ls</abbrev></italic>, three <italic><abbrev xmlns:xlink="http://www.w3.org/1999/xlink" xlink:title="posterolateral" id="ABBRID0E2DFK" xlink:type="simple">pls</abbrev></italic>; (8) meso- and metanotum with three setae; (9) abdominal segments I–VII with three or five setae dorsally.</p></tp:treatment-sec><tp:treatment-sec sec-type="remarks" id="SECID0E6DFK"><title>Remarks and comparative notes.</title><p>The adults of this group are characterised by the rostrum in the basal half strongly and abruptly curved, the elytra distinctly elongate, and the dorsal integument black or blue, usually with metallic reflections apart from several characters of the male and female genitalia. In immatures, the autapomorphies seem limited to a U-shaped premental sclerite in larvae.</p><p>This group seems more closely related to the <italic><tp:taxon-name><tp:taxon-name-part taxon-name-part-type="genus" reg="Mecinus">M.</tp:taxon-name-part> <tp:taxon-name-part taxon-name-part-type="species" reg="janthinus">janthinus</tp:taxon-name-part></tp:taxon-name></italic> group than to other groups of <italic><tp:taxon-name><tp:taxon-name-part taxon-name-part-type="genus" reg="Mecinus">Mecinus</tp:taxon-name-part></tp:taxon-name></italic> in both morphological characters (shape of body and colour of dorsal integument) and biology (hosts in <tp:taxon-name><tp:taxon-name-part taxon-name-part-type="family">Plantaginaceae</tp:taxon-name-part></tp:taxon-name> other than <italic><tp:taxon-name><tp:taxon-name-part taxon-name-part-type="genus" reg="Plantago">Plantago</tp:taxon-name-part></tp:taxon-name></italic>). However, the species of the <italic><tp:taxon-name><tp:taxon-name-part taxon-name-part-type="genus" reg="Mecinus">M.</tp:taxon-name-part> <tp:taxon-name-part taxon-name-part-type="species" reg="heydenii">heydenii</tp:taxon-name-part></tp:taxon-name></italic> group clearly differ from those of the <italic><tp:taxon-name><tp:taxon-name-part taxon-name-part-type="genus" reg="Mecinus">M.</tp:taxon-name-part> <tp:taxon-name-part taxon-name-part-type="species" reg="janthinus">janthinus</tp:taxon-name-part></tp:taxon-name></italic> group by the rostrum being strongly curved in the basal half and by the shape of the penis and spermatheca. The study of immatures also did not show close relationships between these two unique groups living on <tp:taxon-name><tp:taxon-name-part taxon-name-part-type="tribe">Antirrhineae</tp:taxon-name-part></tp:taxon-name>, since the species of the <italic><tp:taxon-name><tp:taxon-name-part taxon-name-part-type="genus" reg="Mecinus">M.</tp:taxon-name-part> <tp:taxon-name-part taxon-name-part-type="species" reg="heydenii">heydenii</tp:taxon-name-part></tp:taxon-name></italic> group have one palpomere on the labial palpi instead of two, and all spiracles are unicameral. The pupae also differ somewhat in the shape of the urogomphi, which are shorter, only slightly reaching the outline of the body, and directed downward. The setae of the head and pronotum are also shorter, and the dorsal setae of abdominal segments I–VII are less numerous.</p></tp:treatment-sec></tp:taxon-treatment>
