# Supplementary material for: Immature stages of Palearctic Mecinus species (Coleoptera, Curculionidae, Curculioninae): morphological characters diagnostic at genus and species levels
Source: Zookeys. 2020 Jun 9;939:87–165. doi: 10.3897/zookeys.939.50612 (PMC7297811; doi:10.3897/zookeys.939.50612)
Supplement: XML Treatment for Mecinus heydenii [file zookeys.939.50612-treatment17.xml]

<!DOCTYPE tp:taxon-treatment
  PUBLIC "-//TaxonX//DTD Taxonomic Treatment Publishing DTD v0 20100105//EN" "tax-treatment-NSO.dtd">
<tp:taxon-treatment xmlns:tp="http://www.plazi.org/taxpub"><tp:treatment-meta><kwd-group><label>Taxon classification</label><kwd><named-content xmlns:xlink="http://www.w3.org/1999/xlink" content-type="kingdom">Animalia</named-content></kwd><kwd><named-content xmlns:xlink="http://www.w3.org/1999/xlink" content-type="order">Coleoptera</named-content></kwd><kwd><named-content xmlns:xlink="http://www.w3.org/1999/xlink" content-type="family">Curculionidae</named-content></kwd></kwd-group><mixed-citation publication-type="journal"><person-group><name><surname>Gosik</surname><given-names>Rafał</given-names></name><name><surname>Skuhrovec</surname><given-names>Jiří</given-names></name><name><surname>Caldara</surname><given-names>Roberto</given-names></name><name><surname>Toševski</surname><given-names>Ivo</given-names></name></person-group><article-title>Immature stages of Palearctic <italic><tp:taxon-name><tp:taxon-name-part taxon-name-part-type="genus" reg="Mecinus">Mecinus</tp:taxon-name-part></tp:taxon-name></italic> species (<tp:taxon-name><tp:taxon-name-part taxon-name-part-type="order">Coleoptera</tp:taxon-name-part></tp:taxon-name>, <tp:taxon-name><tp:taxon-name-part taxon-name-part-type="family">Curculionidae</tp:taxon-name-part></tp:taxon-name>, <tp:taxon-name><tp:taxon-name-part taxon-name-part-type="subfamily">Curculioninae</tp:taxon-name-part></tp:taxon-name>): morphological characters diagnostic at genus and species levels</article-title><source>Zookeys</source><day>09</day><month>6</month><year>2020</year><volume>939</volume><fpage>87</fpage><lpage>165</lpage><pub-id pub-id-type="doi">10.3897/zookeys.939.50612</pub-id></mixed-citation></tp:treatment-meta><tp:nomenclature><tp:taxon-name><object-id xmlns:xlink="http://www.w3.org/1999/xlink" content-type="arpha" xlink:type="simple">11489967-CABB-5F2E-9366-4AD39495153F</object-id>
              <tp:taxon-name-part taxon-name-part-type="genus" reg="Mecinus">Mecinus</tp:taxon-name-part>
              <tp:taxon-name-part taxon-name-part-type="species" reg="heydenii">heydenii</tp:taxon-name-part>
            </tp:taxon-name><tp:taxon-authority>Wencker, 1866</tp:taxon-authority></tp:nomenclature><tp:treatment-sec sec-type="material" id="SECID0ENHFK"><title>Material examined.</title><p>4 L3 larvae and 6 pupae, Serbia, Negotin, 1.07.2017, <named-content xmlns:xlink="http://www.w3.org/1999/xlink" content-type="dwc:verbatimCoordinates" xlink:type="simple"><named-content content-type="geo-json" specific-use="{&#34;type&#34;:&#34;Point&#34;,&#34;coordinates&#34;:[22.508000,44.276833]}" id="NCID0EWHFK" xlink:type="simple">44°16.610'N, 22°30.480'E</named-content></named-content>, 71 m., ex <italic><tp:taxon-name><tp:taxon-name-part taxon-name-part-type="genus" reg="Linaria">L.</tp:taxon-name-part> <tp:taxon-name-part taxon-name-part-type="species" reg="vulgaris">vulgaris</tp:taxon-name-part></tp:taxon-name></italic>, lgt. I. Toševski. Accession numbers of sequenced specimen <ext-link xmlns:xlink="http://www.w3.org/1999/xlink" ext-link-type="gen" xlink:href="MN992002" xlink:type="simple">MN992002</ext-link>.</p></tp:treatment-sec><tp:treatment-sec sec-type="description" id="SECID0ELIFK"><title>Description of mature larva</title><p>(Figures <xref ref-type="fig" rid="F28">28A–D</xref>, <xref ref-type="fig" rid="F29">29A–F</xref>). <bold><italic>Measurements</italic></bold> (in mm). Body length: 2.16–2.66. Body width (metathorax or abdominal segments I–II): 0.83–1.00. Head width: 0.30–0.33.</p><p><bold><italic>Body</italic></bold> (Figure <xref ref-type="fig" rid="F28">28A–D</xref>) white-yellowish, very slender. Chaetotaxy weakly developed, setae (except pronotum and dorsal part of abdominal segment IX) extremely short, difficult to observe. Prothorax (Figure <xref ref-type="fig" rid="F28">28B</xref>) with four medium and four very short <italic><abbrev xmlns:xlink="http://www.w3.org/1999/xlink" xlink:title="pronotal" id="ABBRID0EMJFK" xlink:type="simple">prns</abbrev></italic>, two very short <italic><abbrev xmlns:xlink="http://www.w3.org/1999/xlink" xlink:title="pleural" id="ABBRID0ERJFK" xlink:type="simple">ps</abbrev></italic> and one very short <italic>eus.</italic> Meso- and metathorax (Figure <xref ref-type="fig" rid="F28">28B</xref>) with one short <italic><abbrev xmlns:xlink="http://www.w3.org/1999/xlink" xlink:title="prodorsal" id="ABBRID0E3JFK" xlink:type="simple">prs</abbrev></italic>, three short <italic><abbrev xmlns:xlink="http://www.w3.org/1999/xlink" xlink:title="postdorsal" id="ABBRID0EBKFK" xlink:type="simple">pds</abbrev></italic>, one very short <italic><abbrev xmlns:xlink="http://www.w3.org/1999/xlink" xlink:title="alar" id="ABBRID0EGKFK" xlink:type="simple">as</abbrev></italic>, three minute <italic><abbrev xmlns:xlink="http://www.w3.org/1999/xlink" xlink:title="spiracular" id="ABBRID0ELKFK" xlink:type="simple">ss</abbrev></italic>, one very short <italic><abbrev xmlns:xlink="http://www.w3.org/1999/xlink" xlink:title="epipleural" id="ABBRID0EQKFK" xlink:type="simple">eps</abbrev></italic>, one very short <italic><abbrev xmlns:xlink="http://www.w3.org/1999/xlink" xlink:title="pleural" id="ABBRID0EVKFK" xlink:type="simple">ps</abbrev></italic> and one very short <italic>eus.</italic> Pedal area with four very short <italic>pda.</italic> Abdominal segments I–VIII (Figure <xref ref-type="fig" rid="F28">28C, D</xref>) with one very short <italic><abbrev xmlns:xlink="http://www.w3.org/1999/xlink" xlink:title="prodorsal" id="ABBRID0ECLFK" xlink:type="simple">prs</abbrev></italic>, three very short <italic><abbrev xmlns:xlink="http://www.w3.org/1999/xlink" xlink:title="postdorsal" id="ABBRID0EHLFK" xlink:type="simple">pds</abbrev></italic> arranged along the posterior margin, two minute <italic><abbrev xmlns:xlink="http://www.w3.org/1999/xlink" xlink:title="spiracular" id="ABBRID0EMLFK" xlink:type="simple">ss</abbrev></italic>, two very short <italic><abbrev xmlns:xlink="http://www.w3.org/1999/xlink" xlink:title="epipleural" id="ABBRID0ERLFK" xlink:type="simple">eps</abbrev></italic>, one very short <italic><abbrev xmlns:xlink="http://www.w3.org/1999/xlink" xlink:title="pleural" id="ABBRID0EWLFK" xlink:type="simple">ps</abbrev></italic>, one very short <italic><abbrev xmlns:xlink="http://www.w3.org/1999/xlink" xlink:title="laterosternal" id="ABBRID0E2LFK" xlink:type="simple">lsts</abbrev></italic> and two very short <italic>eus.</italic> Abdominal segment IX (Figure <xref ref-type="fig" rid="F28">28D</xref>) with two <italic><abbrev xmlns:xlink="http://www.w3.org/1999/xlink" xlink:title="dorsal" id="ABBRID0EGMFK" xlink:type="simple">ds</abbrev></italic> (one medium and one very short), all located close to the posterior margin, one medium <italic><abbrev xmlns:xlink="http://www.w3.org/1999/xlink" xlink:title="pleural" id="ABBRID0ELMFK" xlink:type="simple">ps</abbrev></italic> and two very short <italic>sts.</italic> Each lateral anal lobe with two minute setae.</p><fig id="F28" position="float" orientation="portrait"><object-id xmlns:xlink="http://www.w3.org/1999/xlink" content-type="doi" xlink:type="simple">10.3897/zookeys.939.50612.figure28</object-id><object-id xmlns:xlink="http://www.w3.org/1999/xlink" content-type="arpha" xlink:type="simple">1ACD4A0C-AEB2-55B2-9153-227A1E5E8B60</object-id><label>Figure 28.</label><caption><p><italic><tp:taxon-name><tp:taxon-name-part taxon-name-part-type="genus" reg="Mecinus">Mecinus</tp:taxon-name-part> <tp:taxon-name-part taxon-name-part-type="species" reg="heydenii">heydenii</tp:taxon-name-part></tp:taxon-name></italic> mature larva, habitus and chaetotaxy <bold>A</bold> habitus of the body and frontal view of the head <bold>B</bold> lateral view of thoracic segments <bold>C</bold> lateral view of abdominal segment I <bold>D</bold> lateral view of abdominal segments VII–X. Abbreviations: Th. I–III – number of thoracic segments, Abd. I–X – number of abominal segments, setae: <italic><abbrev xmlns:xlink="http://www.w3.org/1999/xlink" xlink:title="alar" id="ABBRID0ENNFK" xlink:type="simple">as</abbrev></italic> – alar, <italic><abbrev xmlns:xlink="http://www.w3.org/1999/xlink" xlink:title="dorsal" id="ABBRID0ESNFK" xlink:type="simple">ds</abbrev></italic> – dorsal, <italic><abbrev xmlns:xlink="http://www.w3.org/1999/xlink" xlink:title="epipleural" id="ABBRID0EXNFK" xlink:type="simple">eps</abbrev></italic> – epipleural, <italic><abbrev xmlns:xlink="http://www.w3.org/1999/xlink" xlink:title="eusternal" id="ABBRID0E3NFK" xlink:type="simple">eus</abbrev></italic> – eusternal, <italic><abbrev xmlns:xlink="http://www.w3.org/1999/xlink" xlink:title="laterosternal" id="ABBRID0EBOFK" xlink:type="simple">lsts</abbrev></italic> – laterosternal, <italic><abbrev xmlns:xlink="http://www.w3.org/1999/xlink" xlink:title="pedal" id="ABBRID0EGOFK" xlink:type="simple">pda</abbrev></italic> – pedal, <italic><abbrev xmlns:xlink="http://www.w3.org/1999/xlink" xlink:title="postdorsal" id="ABBRID0ELOFK" xlink:type="simple">pds</abbrev></italic> – postdorsal, <italic><abbrev xmlns:xlink="http://www.w3.org/1999/xlink" xlink:title="pronotal" id="ABBRID0EQOFK" xlink:type="simple">prns</abbrev></italic> – pronotal, <italic><abbrev xmlns:xlink="http://www.w3.org/1999/xlink" xlink:title="prodorsal" id="ABBRID0EVOFK" xlink:type="simple">prs</abbrev></italic> – prodorsal, <italic><abbrev xmlns:xlink="http://www.w3.org/1999/xlink" xlink:title="pleural" id="ABBRID0E1OFK" xlink:type="simple">ps</abbrev></italic> – pleural, <italic><abbrev xmlns:xlink="http://www.w3.org/1999/xlink" xlink:title="spiracular" id="ABBRID0E6OFK" xlink:type="simple">ss</abbrev></italic> – spiracular, <italic><abbrev xmlns:xlink="http://www.w3.org/1999/xlink" xlink:title="sternal" id="ABBRID0EEPFK" xlink:type="simple">sts</abbrev></italic> – sternal, <italic><abbrev xmlns:xlink="http://www.w3.org/1999/xlink" xlink:title="terminal" id="ABBRID0EJPFK" xlink:type="simple">ts</abbrev></italic> – terminal.</p></caption><graphic xmlns:xlink="http://www.w3.org/1999/xlink" xlink:href="zookeys-939-087-g028.jpg" position="float" orientation="portrait" xlink:type="simple" id="oo_419882.jpg"><uri content-type="original_file" xlink:type="simple">https://binary.pensoft.net/fig/419882</uri></graphic></fig><p><bold><italic>Head capsule</italic></bold> (Figures <xref ref-type="fig" rid="F28">28A</xref>, <xref ref-type="fig" rid="F29">29A–F</xref>) pale yellow, distinctly narrowed bilaterally. Frontal suture poorly visible. <italic>Des<sub>1–3,5</sub></italic> very long, equal in length; <italic>des<sub>4</sub></italic> four times shorter than other <italic>des<sub>1</sub></italic>. <italic>Fs<sub>1</sub></italic> and <italic>fs<sub>2</sub></italic> absent, <italic>fs<sub>3</sub></italic> very short, <italic>fs<sub>4</sub></italic> and <italic>fs<sub>5</sub></italic> long. <italic>Les<sub>1</sub></italic> shorter than <italic>les<sub>2</sub></italic>; two <italic><abbrev xmlns:xlink="http://www.w3.org/1999/xlink" xlink:title="ventral" id="ABBRID0EKRFK" xlink:type="simple">ves</abbrev></italic> and four <italic><abbrev xmlns:xlink="http://www.w3.org/1999/xlink" xlink:title="postepicranial" id="ABBRID0EPRFK" xlink:type="simple">pes</abbrev></italic> short (Figure <xref ref-type="fig" rid="F29">29A</xref>). Antennae (Figure <xref ref-type="fig" rid="F29">29B</xref>) with sensorium (<abbrev xmlns:xlink="http://www.w3.org/1999/xlink" xlink:title="sensorium" id="ABBRID0E2RFK" xlink:type="simple">Se</abbrev>) conical, thrice as long as wide, and three sensilla of different types: one <abbrev xmlns:xlink="http://www.w3.org/1999/xlink" xlink:title="sensillum ampullaceum" id="ABBRID0E6RFK" xlink:type="simple">sa</abbrev> and two <abbrev xmlns:xlink="http://www.w3.org/1999/xlink" xlink:title="sensilla basiconica" id="ABBRID0EDSFK" xlink:type="simple">sb</abbrev>. Clypeus (Figure <xref ref-type="fig" rid="F29">29C</xref>) trapezium-shaped, anterior margin slightly concave; <italic>cls<sub>2</sub></italic> relatively long; <italic><abbrev xmlns:xlink="http://www.w3.org/1999/xlink" xlink:title="clypeal sensorium" id="ABBRID0EQSFK" xlink:type="simple">clss</abbrev></italic> clearly visible. Labrum (Figure <xref ref-type="fig" rid="F29">29C</xref>) with sinuate anterior margin; <italic>lrs<sub>1</sub></italic> long, <italic>lrs<sub>2</sub></italic> slightly shorter than <italic>lrs<sub>1</sub></italic>, <italic>lrs<sub>3</sub></italic> two times shorter than <italic>lrs<sub>1</sub></italic>. Epipharynx (Figure <xref ref-type="fig" rid="F29">29D</xref>) with three medium, finger-shaped <italic><abbrev xmlns:xlink="http://www.w3.org/1999/xlink" xlink:title="anterolateral" id="ABBRID0ERTFK" xlink:type="simple">als</abbrev></italic> of almost equal length; two rod-like, different in length <italic><abbrev xmlns:xlink="http://www.w3.org/1999/xlink" xlink:title="anteromedial" id="ABBRID0EWTFK" xlink:type="simple">ams</abbrev></italic>; two finger-like <italic><abbrev xmlns:xlink="http://www.w3.org/1999/xlink" xlink:title="median" id="ABBRID0E2TFK" xlink:type="simple">mes</abbrev></italic> of medium length; surface smooth; labral rods close to kidney-shaped. Mandibles (Figure <xref ref-type="fig" rid="F29">29E</xref>) conical, wide, with a small protuberance in the middle of the cutting edge; both <italic><abbrev xmlns:xlink="http://www.w3.org/1999/xlink" xlink:title="mandibular" id="ABBRID0EEUFK" xlink:type="simple">mds</abbrev></italic> capilliform, medium, equal in length, placed mediolaterally. Maxilla (Figure <xref ref-type="fig" rid="F29">29F</xref>) with one <italic><abbrev xmlns:xlink="http://www.w3.org/1999/xlink" xlink:title="stipal" id="ABBRID0ENUFK" xlink:type="simple">stps</abbrev></italic> and two <italic><abbrev xmlns:xlink="http://www.w3.org/1999/xlink" xlink:title="palpiferal" id="ABBRID0ESUFK" xlink:type="simple">pfs</abbrev></italic> long, of equal length; <italic><abbrev xmlns:xlink="http://www.w3.org/1999/xlink" xlink:title="malar basiventral" id="ABBRID0EXUFK" xlink:type="simple">mbs</abbrev></italic> very short; mala with six finger-like <italic><abbrev xmlns:xlink="http://www.w3.org/1999/xlink" xlink:title="dorsal malar" id="ABBRID0E3UFK" xlink:type="simple">dms</abbrev></italic> different in length (<italic>dms<sub>1,2</sub></italic> medium, <italic>dms<sub>3–6</sub></italic> long to very long), five <italic><abbrev xmlns:xlink="http://www.w3.org/1999/xlink" xlink:title="ventral malar" id="ABBRID0EJVFK" xlink:type="simple">vms</abbrev></italic> different in length. Maxillary palpi: basal palpomere distinctly wider than distal, both of almost equal length. Prelabium (Figure <xref ref-type="fig" rid="F29">29F</xref>) almost rounded with one very long <italic><abbrev xmlns:xlink="http://www.w3.org/1999/xlink" xlink:title="prelabial" xlink:type="simple">prms</abbrev></italic>; ligula with two <italic><abbrev xmlns:xlink="http://www.w3.org/1999/xlink" xlink:title="ligular" id="ABBRID0E3VFK" xlink:type="simple">ligs</abbrev></italic> different in length; premental sclerite clearly visible, U-shaped. Postlabium (Figure <xref ref-type="fig" rid="F29">29F</xref>) with short <italic>pms<sub>1</sub></italic>, long <italic>pms<sub>2</sub></italic>, and short <italic>pms<sub>3</sub></italic>.</p><fig id="F29" position="float" orientation="portrait"><object-id xmlns:xlink="http://www.w3.org/1999/xlink" content-type="doi" xlink:type="simple">10.3897/zookeys.939.50612.figure29</object-id><object-id xmlns:xlink="http://www.w3.org/1999/xlink" content-type="arpha" xlink:type="simple">917C3595-A1F6-55BE-9698-747659ECAB63</object-id><label>Figure 29.</label><caption><p><italic><tp:taxon-name><tp:taxon-name-part taxon-name-part-type="genus" reg="Mecinus">Mecinus</tp:taxon-name-part> <tp:taxon-name-part taxon-name-part-type="species" reg="heydenii">heydenii</tp:taxon-name-part></tp:taxon-name></italic> mature larva, head and mouth parts <bold>A</bold> head, frontal view <bold>B</bold> antenna <bold>C</bold> clypeus and labrum, dorsal view <bold>D</bold> epipharynx <bold>E</bold> left mandible <bold>F</bold> maxillolabial complex, ventral aspect. Abbreviations: <italic><abbrev xmlns:xlink="http://www.w3.org/1999/xlink" xlink:title="antenna" id="ABBRID0EQXFK" xlink:type="simple">at</abbrev></italic> – antenna, <italic><abbrev xmlns:xlink="http://www.w3.org/1999/xlink" xlink:title="clypeal sensorium" id="ABBRID0EVXFK" xlink:type="simple">clss</abbrev></italic> – clypeal sensorium, <italic><abbrev xmlns:xlink="http://www.w3.org/1999/xlink" xlink:title="dorsal epicranial" id="ABBRID0E1XFK" xlink:type="simple">des</abbrev></italic> – dorsal epicranial, <abbrev xmlns:xlink="http://www.w3.org/1999/xlink" xlink:title="labral rods" id="ABBRID0E5XFK" xlink:type="simple">lr</abbrev> – labral rods, <abbrev xmlns:xlink="http://www.w3.org/1999/xlink" xlink:title="sensillum ampullaceum" id="ABBRID0ECYFK" xlink:type="simple">sa</abbrev> – sensillum ampullaceum, <abbrev xmlns:xlink="http://www.w3.org/1999/xlink" xlink:title="sensilla basiconica" id="ABBRID0EGYFK" xlink:type="simple">sb</abbrev> – sensillum basiconicum, <abbrev xmlns:xlink="http://www.w3.org/1999/xlink" xlink:title="sensorium" id="ABBRID0EKYFK" xlink:type="simple">Se</abbrev> – sensorium, <abbrev xmlns:xlink="http://www.w3.org/1999/xlink" xlink:title="stemmata" id="ABBRID0EOYFK" xlink:type="simple">st</abbrev> – stemmata, setae: <italic><abbrev xmlns:xlink="http://www.w3.org/1999/xlink" xlink:title="anterolateral" id="ABBRID0ETYFK" xlink:type="simple">als</abbrev></italic> – anterolateral, <italic><abbrev xmlns:xlink="http://www.w3.org/1999/xlink" xlink:title="anteromedial" id="ABBRID0EYYFK" xlink:type="simple">ams</abbrev></italic> – anteromedial, <italic><abbrev xmlns:xlink="http://www.w3.org/1999/xlink" xlink:title="clypeal" id="ABBRID0E4YFK" xlink:type="simple">cls</abbrev></italic> – clypeal, <italic><abbrev xmlns:xlink="http://www.w3.org/1999/xlink" xlink:title="dorsal malar" id="ABBRID0ECZFK" xlink:type="simple">dms</abbrev></italic> – dorsal malar, <italic><abbrev xmlns:xlink="http://www.w3.org/1999/xlink" xlink:title="frontal" id="ABBRID0EHZFK" xlink:type="simple">fs</abbrev></italic> – frontal, <italic><abbrev xmlns:xlink="http://www.w3.org/1999/xlink" xlink:title="ligular" id="ABBRID0EMZFK" xlink:type="simple">ligs</abbrev></italic> – ligular, <italic><abbrev xmlns:xlink="http://www.w3.org/1999/xlink" xlink:title="labral" id="ABBRID0ERZFK" xlink:type="simple">lrs</abbrev></italic> – labral, <italic><abbrev xmlns:xlink="http://www.w3.org/1999/xlink" xlink:title="lateral epicranial" id="ABBRID0EWZFK" xlink:type="simple">ls</abbrev></italic> – lateral epicranial, <italic><abbrev xmlns:xlink="http://www.w3.org/1999/xlink" xlink:title="malar basiventral" id="ABBRID0E2ZFK" xlink:type="simple">mbs</abbrev></italic> – malar basiventral, <italic><abbrev xmlns:xlink="http://www.w3.org/1999/xlink" xlink:title="mandibular" id="ABBRID0EA1FK" xlink:type="simple">mds</abbrev></italic> – mandibular, <italic><abbrev xmlns:xlink="http://www.w3.org/1999/xlink" xlink:title="median" id="ABBRID0EF1FK" xlink:type="simple">mes</abbrev></italic> – median, <italic><abbrev xmlns:xlink="http://www.w3.org/1999/xlink" xlink:title="maxillary palp" id="ABBRID0EK1FK" xlink:type="simple">mxps</abbrev></italic> – maxillary palp, <italic><abbrev xmlns:xlink="http://www.w3.org/1999/xlink" xlink:title="postepicranial" id="ABBRID0EP1FK" xlink:type="simple">pes</abbrev></italic> – postepicranial, <italic><abbrev xmlns:xlink="http://www.w3.org/1999/xlink" xlink:title="ventral" id="ABBRID0EU1FK" xlink:type="simple">ves</abbrev></italic> – ventral, <italic><abbrev xmlns:xlink="http://www.w3.org/1999/xlink" xlink:title="palpiferal" id="ABBRID0EZ1FK" xlink:type="simple">pfs</abbrev></italic> – palpiferal, <italic><abbrev xmlns:xlink="http://www.w3.org/1999/xlink" xlink:title="postlabial" id="ABBRID0E51FK" xlink:type="simple">pms</abbrev></italic> – postlabial, <italic><abbrev xmlns:xlink="http://www.w3.org/1999/xlink" xlink:title="prelabial" xlink:type="simple">prms</abbrev></italic> – prelabial, <italic><abbrev xmlns:xlink="http://www.w3.org/1999/xlink" xlink:title="stipal" id="ABBRID0EN2FK" xlink:type="simple">stps</abbrev></italic> – stipal, <italic><abbrev xmlns:xlink="http://www.w3.org/1999/xlink" xlink:title="ventral malar" id="ABBRID0ES2FK" xlink:type="simple">vms</abbrev></italic> – ventral malar.</p></caption><graphic xmlns:xlink="http://www.w3.org/1999/xlink" xlink:href="zookeys-939-087-g029.jpg" position="float" orientation="portrait" xlink:type="simple" id="oo_419883.jpg"><uri content-type="original_file" xlink:type="simple">https://binary.pensoft.net/fig/419883</uri></graphic></fig></tp:treatment-sec><tp:treatment-sec sec-type="description" id="SECID0E22FK"><title>Description of pupa</title><p>(Figure <xref ref-type="fig" rid="F30">30A–C</xref>). <bold><italic>Measurements</italic></bold> (in mm). Head width: 0.30–0.60. Body width: 0.73–1.13. Body length: 2.33–2.93.</p><p><bold><italic>Body</italic></bold> elongated, white. Rostrum slender, about five times as long as wide, but reaching up only to procoxae. Antennae slender and elongated. Pronotum 1.4 times as wide as long. Urogomphi (<abbrev xmlns:xlink="http://www.w3.org/1999/xlink" xlink:title="Urogomphi" id="ABBRID0EP3FK" xlink:type="simple">ur</abbrev>) very short, conical, with sclerotised apex, reaching outline of the body, directed downward (Figure <xref ref-type="fig" rid="F30">30A–C</xref>).</p><p><bold><italic>Chaetotaxy</italic></bold> sparse, setae short, unequal length. Head with one <italic><abbrev xmlns:xlink="http://www.w3.org/1999/xlink" xlink:title="orbital" id="ABBRID0E63FK" xlink:type="simple">os</abbrev></italic>. Rostrum with one <italic><abbrev xmlns:xlink="http://www.w3.org/1999/xlink" xlink:title="rostrum" id="ABBRID0EE4FK" xlink:type="simple">rs</abbrev></italic> placed medially. Setae on head and rostrum straight, as long as those on prothorax (Figure <xref ref-type="fig" rid="F30">30A</xref>). Pronotum with two <italic><abbrev xmlns:xlink="http://www.w3.org/1999/xlink" xlink:title="alar" id="ABBRID0EN4FK" xlink:type="simple">as</abbrev></italic>, one <italic><abbrev xmlns:xlink="http://www.w3.org/1999/xlink" xlink:title="dorsal" id="ABBRID0ES4FK" xlink:type="simple">ds</abbrev></italic> and three <italic>pls.</italic> Dorsal parts of meso- and metathorax with three setae placed medially. Abdominal segments I–VIII with one seta laterally and three very short setae ventrally. Dorsal parts of abdominal segments I–VII with five setae (<italic>d<sub>1</sub></italic> placed anteromedially, <italic>d<sub>2–4</sub></italic> posteromedially, <italic>d<sub>5</sub></italic> posterolaterally); segment VIII with four setae dorsally. Abdominal segment IX with two micro-setae ventrally.</p><fig id="F30" position="float" orientation="portrait"><object-id xmlns:xlink="http://www.w3.org/1999/xlink" content-type="doi" xlink:type="simple">10.3897/zookeys.939.50612.figure30</object-id><object-id xmlns:xlink="http://www.w3.org/1999/xlink" content-type="arpha" xlink:type="simple">76A41C71-329A-5C60-A1F4-E06F43BCEA4E</object-id><label>Figure 30.</label><caption><p><italic><tp:taxon-name><tp:taxon-name-part taxon-name-part-type="genus" reg="Mecinus">Mecinus</tp:taxon-name-part> <tp:taxon-name-part taxon-name-part-type="species" reg="heydenii">heydenii</tp:taxon-name-part></tp:taxon-name></italic> pupa habitus and chaetotaxy <bold>A</bold> ventral view <bold>B</bold> lateral view <bold>C</bold> dorsal view. Abbreviations: Th. I–III – number of thoracic segments, Abd. I–IX – number of abdominal segments, <abbrev xmlns:xlink="http://www.w3.org/1999/xlink" xlink:title="Urogomphi" id="ABBRID0E45FK" xlink:type="simple">ur</abbrev> – urogomphi, setae: <italic><abbrev xmlns:xlink="http://www.w3.org/1999/xlink" xlink:title="alar" id="ABBRID0EC6FK" xlink:type="simple">as</abbrev></italic> – apical, <italic>d</italic> – dorsal, <italic><abbrev xmlns:xlink="http://www.w3.org/1999/xlink" xlink:title="dorsal" id="ABBRID0EJ6FK" xlink:type="simple">ds</abbrev></italic> – discal, <italic><abbrev xmlns:xlink="http://www.w3.org/1999/xlink" xlink:title="femoral" id="ABBRID0EO6FK" xlink:type="simple">fes</abbrev></italic> – femoral, <italic>l</italic>, <italic><abbrev xmlns:xlink="http://www.w3.org/1999/xlink" xlink:title="lateral epicranial" id="ABBRID0EV6FK" xlink:type="simple">ls</abbrev></italic> – lateral, <italic><abbrev xmlns:xlink="http://www.w3.org/1999/xlink" xlink:title="orbital" id="ABBRID0E16FK" xlink:type="simple">os</abbrev></italic> – orbital, <italic><abbrev xmlns:xlink="http://www.w3.org/1999/xlink" xlink:title="posterolateral" id="ABBRID0E66FK" xlink:type="simple">pls</abbrev></italic> – posterolateral, <italic><abbrev xmlns:xlink="http://www.w3.org/1999/xlink" xlink:title="rostrum" id="ABBRID0EEAGK" xlink:type="simple">rs</abbrev></italic> – rostral.</p></caption><graphic xmlns:xlink="http://www.w3.org/1999/xlink" xlink:href="zookeys-939-087-g030.jpg" position="float" orientation="portrait" xlink:type="simple" id="oo_419884.jpg"><uri content-type="original_file" xlink:type="simple">https://binary.pensoft.net/fig/419884</uri></graphic></fig></tp:treatment-sec><tp:treatment-sec sec-type="notes" id="SECID0ENAGK"><title>Biological notes.</title><p>This monophagous species is associated with yellow toadflax, <italic><tp:taxon-name><tp:taxon-name-part taxon-name-part-type="genus" reg="Linaria">Linaria</tp:taxon-name-part> <tp:taxon-name-part taxon-name-part-type="species" reg="vulgaris">vulgaris</tp:taxon-name-part></tp:taxon-name></italic> Mill. The adults are active from early spring, following the appearance of the first growing shoots of its host plant. The adults exhibit extreme cryptic behavior, which makes them difficult to collect. Oviposition occurs on actively growing young shoots, usually in the top or middle part of the stem. Females often lay several eggs distributed along the host plant shoot. Oviposition provokes primitive shoot swelling and hypertrophy that leads to the formation of a pseudo-gall of the young shoot. Larval development occurs inside this pseudo-gall, and pupation takes place in larval chambers prepared very close to the stem surface. Emerged adults stay inside the stem until August, when all adults leave their host plant within a two-week period. Overwintering takes place in the soil litter near the host plant.</p></tp:treatment-sec><tp:treatment-sec sec-type="remarks" id="SECID0E5AGK"><title>Remarks and comparative notes.</title><p>This species is widely distributed in Europe and is the only one of its group present in northern Europe, from Germany to Sweden. The adult is distinguishable by the rostrum very strongly curved from base to apex, especially before antennal insertion, in both sexes. However, it is somewhat difficult to morphologically separate this taxon from the two cryptic species <italic><tp:taxon-name><tp:taxon-name-part taxon-name-part-type="genus" reg="Mecinus">M.</tp:taxon-name-part> <tp:taxon-name-part taxon-name-part-type="species" reg="peterharrisi">peterharrisi</tp:taxon-name-part></tp:taxon-name></italic> and <italic><tp:taxon-name><tp:taxon-name-part taxon-name-part-type="genus" reg="Mecinus">M.</tp:taxon-name-part> <tp:taxon-name-part taxon-name-part-type="species" reg="laeviceps">laeviceps</tp:taxon-name-part></tp:taxon-name></italic>. They are well distinguishable, however, by molecular and biological data (<xref ref-type="bibr" rid="B48">Toševski et al. 2014</xref>).</p><p>The study of the immatures allowed us to add numerous other interesting differences: larvae of <italic><tp:taxon-name><tp:taxon-name-part taxon-name-part-type="genus" reg="Mecinus">M.</tp:taxon-name-part> <tp:taxon-name-part taxon-name-part-type="species" reg="heydenii">heydenii</tp:taxon-name-part></tp:taxon-name></italic> differ from those of <italic><tp:taxon-name><tp:taxon-name-part taxon-name-part-type="genus" reg="Mecinus">M.</tp:taxon-name-part> <tp:taxon-name-part taxon-name-part-type="species" reg="laeviceps">laeviceps</tp:taxon-name-part></tp:taxon-name></italic> by the pronotum with eight <italic><abbrev xmlns:xlink="http://www.w3.org/1999/xlink" xlink:title="pronotal" id="ABBRID0EXCGK" xlink:type="simple">prns</abbrev></italic> (instead of nine), the thoracic segments with three <italic><abbrev xmlns:xlink="http://www.w3.org/1999/xlink" xlink:title="postdorsal" id="ABBRID0E3CGK" xlink:type="simple">pds</abbrev></italic> (instead of two), each pedal lobe with four <italic><abbrev xmlns:xlink="http://www.w3.org/1999/xlink" xlink:title="pedal" id="ABBRID0EBDGK" xlink:type="simple">pda</abbrev></italic> (instead of three), <italic><abbrev xmlns:xlink="http://www.w3.org/1999/xlink" xlink:title="postdorsal" id="ABBRID0EGDGK" xlink:type="simple">pds</abbrev></italic> of abdominal segments I–VIII distinctly smaller, and the head with four <italic><abbrev xmlns:xlink="http://www.w3.org/1999/xlink" xlink:title="postepicranial" id="ABBRID0ELDGK" xlink:type="simple">pes</abbrev></italic> (instead of one). Both species differ from <italic><tp:taxon-name><tp:taxon-name-part taxon-name-part-type="genus" reg="Mecinus">M.</tp:taxon-name-part> <tp:taxon-name-part taxon-name-part-type="species" reg="peterharrisi">peterharrisi</tp:taxon-name-part></tp:taxon-name></italic> by <italic>fs<sub>1</sub></italic> and <italic>fs<sub>2</sub></italic> absent and the antennae with two <italic><abbrev xmlns:xlink="http://www.w3.org/1999/xlink" xlink:title="sensilla basiconica" id="ABBRID0EDEGK" xlink:type="simple">sb</abbrev></italic> (instead of four).</p><p>The pupae of the three species are also slightly different in the presence or lack of some setae on the rostrum and pronotum (without <italic><abbrev xmlns:xlink="http://www.w3.org/1999/xlink" xlink:title="superlateral" id="ABBRID0EKEGK" xlink:type="simple">sls</abbrev></italic> and <italic><abbrev xmlns:xlink="http://www.w3.org/1999/xlink" xlink:title="lateral epicranial" id="ABBRID0EPEGK" xlink:type="simple">ls</abbrev></italic> in <italic><tp:taxon-name><tp:taxon-name-part taxon-name-part-type="genus" reg="Mecinus">M.</tp:taxon-name-part> <tp:taxon-name-part taxon-name-part-type="species" reg="heydenii">heydenii</tp:taxon-name-part></tp:taxon-name></italic> and <italic><tp:taxon-name><tp:taxon-name-part taxon-name-part-type="genus" reg="Mecinus">M.</tp:taxon-name-part> <tp:taxon-name-part taxon-name-part-type="species" reg="peterharrisi">peterharrisi</tp:taxon-name-part></tp:taxon-name></italic>, respectively) and femora (with <italic><abbrev xmlns:xlink="http://www.w3.org/1999/xlink" xlink:title="femoral" id="ABBRID0EKFGK" xlink:type="simple">fes</abbrev></italic> in <italic><tp:taxon-name><tp:taxon-name-part taxon-name-part-type="genus" reg="Mecinus">M.</tp:taxon-name-part> <tp:taxon-name-part taxon-name-part-type="species" reg="heydenii">heydenii</tp:taxon-name-part></tp:taxon-name></italic> and <italic><tp:taxon-name><tp:taxon-name-part taxon-name-part-type="genus" reg="Mecinus">M.</tp:taxon-name-part> <tp:taxon-name-part taxon-name-part-type="species" reg="laeviceps">laeviceps</tp:taxon-name-part></tp:taxon-name></italic>), and their number in the abdominal segments.</p></tp:treatment-sec><ref-list><ref id="B48"><mixed-citation xmlns:xlink="http://www.w3.org/1999/xlink" xlink:type="simple"><person-group><name name-style="western"><surname>Toševski</surname><given-names>I</given-names></name><name name-style="western"><surname>Caldara</surname><given-names>R</given-names></name><name name-style="western"><surname>Jović</surname><given-names>J</given-names></name><name name-style="western"><surname>Baviera</surname><given-names>C</given-names></name><name name-style="western"><surname>Hernández-Vera</surname><given-names>G</given-names></name><name name-style="western"><surname>Gassmann</surname><given-names>A</given-names></name><name name-style="western"><surname>Emerson</surname><given-names>BC</given-names></name></person-group> (<year>2014</year>) <article-title>Revision of <italic><tp:taxon-name><tp:taxon-name-part taxon-name-part-type="genus">Mecinus</tp:taxon-name-part> <tp:taxon-name-part taxon-name-part-type="species">heydenii</tp:taxon-name-part></tp:taxon-name></italic> species complex (<tp:taxon-name><tp:taxon-name-part taxon-name-part-type="family">Curculionidae</tp:taxon-name-part></tp:taxon-name>): integrative taxonomy reveals multiple species exhibiting host specialization.</article-title><source>Zoologica Scripta</source><volume>43</volume>: <fpage>34</fpage>–<lpage>51</lpage>. <ext-link xlink:type="simple" ext-link-type="doi" xlink:href="10.1111/zsc.12037">https://doi.org/10.1111/zsc.12037</ext-link></mixed-citation></ref></ref-list></tp:taxon-treatment>
