# Supplementary material for: Immature stages of Palearctic Mecinus species (Coleoptera, Curculionidae, Curculioninae): morphological characters diagnostic at genus and species levels
Source: Zookeys. 2020 Jun 9;939:87–165. doi: 10.3897/zookeys.939.50612 (PMC7297811; doi:10.3897/zookeys.939.50612)
Supplement: XML Treatment for Mecinus laeviceps [file zookeys.939.50612-treatment18.xml]

<!DOCTYPE tp:taxon-treatment
  PUBLIC "-//TaxonX//DTD Taxonomic Treatment Publishing DTD v0 20100105//EN" "tax-treatment-NSO.dtd">
<tp:taxon-treatment xmlns:tp="http://www.plazi.org/taxpub"><tp:treatment-meta><kwd-group><label>Taxon classification</label><kwd><named-content xmlns:xlink="http://www.w3.org/1999/xlink" content-type="kingdom">Animalia</named-content></kwd><kwd><named-content xmlns:xlink="http://www.w3.org/1999/xlink" content-type="order">Coleoptera</named-content></kwd><kwd><named-content xmlns:xlink="http://www.w3.org/1999/xlink" content-type="family">Curculionidae</named-content></kwd></kwd-group><mixed-citation publication-type="journal"><person-group><name><surname>Gosik</surname><given-names>Rafał</given-names></name><name><surname>Skuhrovec</surname><given-names>Jiří</given-names></name><name><surname>Caldara</surname><given-names>Roberto</given-names></name><name><surname>Toševski</surname><given-names>Ivo</given-names></name></person-group><article-title>Immature stages of Palearctic <italic><tp:taxon-name><tp:taxon-name-part taxon-name-part-type="genus" reg="Mecinus">Mecinus</tp:taxon-name-part></tp:taxon-name></italic> species (<tp:taxon-name><tp:taxon-name-part taxon-name-part-type="order">Coleoptera</tp:taxon-name-part></tp:taxon-name>, <tp:taxon-name><tp:taxon-name-part taxon-name-part-type="family">Curculionidae</tp:taxon-name-part></tp:taxon-name>, <tp:taxon-name><tp:taxon-name-part taxon-name-part-type="subfamily">Curculioninae</tp:taxon-name-part></tp:taxon-name>): morphological characters diagnostic at genus and species levels</article-title><source>Zookeys</source><day>09</day><month>6</month><year>2020</year><volume>939</volume><fpage>87</fpage><lpage>165</lpage><pub-id pub-id-type="doi">10.3897/zookeys.939.50612</pub-id></mixed-citation></tp:treatment-meta><tp:nomenclature><tp:taxon-name><object-id xmlns:xlink="http://www.w3.org/1999/xlink" content-type="arpha" xlink:type="simple">001C3D5C-8F13-55A2-8124-E4A453F6A0D7</object-id>
              <tp:taxon-name-part taxon-name-part-type="genus" reg="Mecinus">Mecinus</tp:taxon-name-part>
              <tp:taxon-name-part taxon-name-part-type="species" reg="laeviceps">laeviceps</tp:taxon-name-part>
            </tp:taxon-name><tp:taxon-authority>Tournier, 1873</tp:taxon-authority></tp:nomenclature><tp:treatment-sec sec-type="material" id="SECID0EHHGK"><title>Material examined.</title><p>8 L3 larvae and 10 pupae, Serbia, Slankamen, 22.06.2017 <named-content xmlns:xlink="http://www.w3.org/1999/xlink" content-type="dwc:verbatimCoordinates" xlink:type="simple"><named-content content-type="geo-json" specific-use="{&#34;type&#34;:&#34;Point&#34;,&#34;coordinates&#34;:[20.250700,45.139050]}" id="NCID0EQHGK" xlink:type="simple">45°08.343'N, 20°15.042'E</named-content></named-content>, 177 m., ex <italic><tp:taxon-name><tp:taxon-name-part taxon-name-part-type="genus" reg="Linaria">Linaria</tp:taxon-name-part> <tp:taxon-name-part taxon-name-part-type="species" reg="genistifolia">genistifolia</tp:taxon-name-part></tp:taxon-name></italic>, lgt. I. Toševski. Accession numbers of sequenced specimen <ext-link xmlns:xlink="http://www.w3.org/1999/xlink" ext-link-type="gen" xlink:href="MN992003" xlink:type="simple">MN992003</ext-link>.</p></tp:treatment-sec><tp:treatment-sec sec-type="description" id="SECID0EFIGK"><title>Description of mature larva</title><p>(Figures <xref ref-type="fig" rid="F31">31A–D</xref>, <xref ref-type="fig" rid="F32">32A–F</xref>). <bold><italic>Measurements</italic></bold> (in mm). Body length: 1.67–2.67. Body width (abdominal segments I–II): 0.37–0.83. Head width: 0.30–0.40.</p><p><bold><italic>Body</italic></bold> (Figure <xref ref-type="fig" rid="F31">31A–D</xref>) yellowish, slender. Chaetotaxy rather weakly developed, setae capilliform, variable in length, light yellow. Prothorax (Figure <xref ref-type="fig" rid="F31">31B</xref>) with nine <italic><abbrev xmlns:xlink="http://www.w3.org/1999/xlink" xlink:title="pronotal" id="ABBRID0EGJGK" xlink:type="simple">prns</abbrev></italic> of unequal length (eight relatively long, one medium); two long <italic><abbrev xmlns:xlink="http://www.w3.org/1999/xlink" xlink:title="pleural" id="ABBRID0ELJGK" xlink:type="simple">ps</abbrev></italic> and one medium <italic>eus.</italic> Meso- and metathorax (Figure <xref ref-type="fig" rid="F31">31B</xref>) with one short <italic><abbrev xmlns:xlink="http://www.w3.org/1999/xlink" xlink:title="prodorsal" id="ABBRID0EWJGK" xlink:type="simple">prs</abbrev></italic>, two <italic><abbrev xmlns:xlink="http://www.w3.org/1999/xlink" xlink:title="postdorsal" id="ABBRID0E2JGK" xlink:type="simple">pds</abbrev></italic>, different in length (medium, long), one short <italic><abbrev xmlns:xlink="http://www.w3.org/1999/xlink" xlink:title="alar" id="ABBRID0EAKGK" xlink:type="simple">as</abbrev></italic>, three short <italic><abbrev xmlns:xlink="http://www.w3.org/1999/xlink" xlink:title="spiracular" id="ABBRID0EFKGK" xlink:type="simple">ss</abbrev></italic>, one medium <italic><abbrev xmlns:xlink="http://www.w3.org/1999/xlink" xlink:title="epipleural" id="ABBRID0EKKGK" xlink:type="simple">eps</abbrev></italic>, one medium <italic><abbrev xmlns:xlink="http://www.w3.org/1999/xlink" xlink:title="pleural" id="ABBRID0EPKGK" xlink:type="simple">ps</abbrev></italic> and one medium <italic>eus.</italic> Pedal area with three <italic><abbrev xmlns:xlink="http://www.w3.org/1999/xlink" xlink:title="pedal" id="ABBRID0EWKGK" xlink:type="simple">pda</abbrev></italic>, different in length. Abdominal segments I–VIII (Figure <xref ref-type="fig" rid="F31">31C, D</xref>) with one short <italic><abbrev xmlns:xlink="http://www.w3.org/1999/xlink" xlink:title="prodorsal" id="ABBRID0E6KGK" xlink:type="simple">prs</abbrev></italic>, three <italic><abbrev xmlns:xlink="http://www.w3.org/1999/xlink" xlink:title="postdorsal" id="ABBRID0EELGK" xlink:type="simple">pds</abbrev></italic> of different length (<italic>pds<sub>1,3</sub></italic> short, <italic>pds<sub>2</sub></italic> medium; all <italic><abbrev xmlns:xlink="http://www.w3.org/1999/xlink" xlink:title="postdorsal" id="ABBRID0ERLGK" xlink:type="simple">pds</abbrev></italic> on segment VIII very long, equal in length), arranged along the posterior margin, two short <italic><abbrev xmlns:xlink="http://www.w3.org/1999/xlink" xlink:title="spiracular" id="ABBRID0EWLGK" xlink:type="simple">ss</abbrev></italic>, two short <italic><abbrev xmlns:xlink="http://www.w3.org/1999/xlink" xlink:title="epipleural" id="ABBRID0E2LGK" xlink:type="simple">eps</abbrev></italic>, one medium <italic><abbrev xmlns:xlink="http://www.w3.org/1999/xlink" xlink:title="pleural" id="ABBRID0EAMGK" xlink:type="simple">ps</abbrev></italic>, one short <italic><abbrev xmlns:xlink="http://www.w3.org/1999/xlink" xlink:title="laterosternal" id="ABBRID0EFMGK" xlink:type="simple">lsts</abbrev></italic> and two short <italic>eus.</italic> Abdominal segment IX (Figure <xref ref-type="fig" rid="F31">31D</xref>) with two long <italic><abbrev xmlns:xlink="http://www.w3.org/1999/xlink" xlink:title="dorsal" id="ABBRID0EQMGK" xlink:type="simple">ds</abbrev></italic>, located close to posterior margin, one long <italic><abbrev xmlns:xlink="http://www.w3.org/1999/xlink" xlink:title="pleural" id="ABBRID0EVMGK" xlink:type="simple">ps</abbrev></italic> and two short <italic>sts.</italic> Each lateral anal lobe with one minute seta.</p><fig id="F31" position="float" orientation="portrait"><object-id xmlns:xlink="http://www.w3.org/1999/xlink" content-type="doi" xlink:type="simple">10.3897/zookeys.939.50612.figure31</object-id><object-id xmlns:xlink="http://www.w3.org/1999/xlink" content-type="arpha" xlink:type="simple">88C26AB8-6543-5C7D-82C8-299250916F36</object-id><label>Figure 31.</label><caption><p><italic><tp:taxon-name><tp:taxon-name-part taxon-name-part-type="genus" reg="Mecinus">Mecinus</tp:taxon-name-part> <tp:taxon-name-part taxon-name-part-type="species" reg="laeviceps">laeviceps</tp:taxon-name-part></tp:taxon-name></italic> mature larva, habitus and chaetotaxy <bold>A</bold> habitus of the body and frontal view of the head <bold>B</bold> lateral view of thoracic segments <bold>C</bold> lateral view of abdominal segment I <bold>D</bold> lateral view of abdominal segments VII–X. Abbreviations: Th. I–III – number of thoracic segments, Abd. I–X – number of abominal segments, setae: <italic><abbrev xmlns:xlink="http://www.w3.org/1999/xlink" xlink:title="alar" id="ABBRID0EXNGK" xlink:type="simple">as</abbrev></italic> – alar, <italic><abbrev xmlns:xlink="http://www.w3.org/1999/xlink" xlink:title="dorsal" id="ABBRID0E3NGK" xlink:type="simple">ds</abbrev></italic> – dorsal, <italic><abbrev xmlns:xlink="http://www.w3.org/1999/xlink" xlink:title="epipleural" id="ABBRID0EBOGK" xlink:type="simple">eps</abbrev></italic> – epipleural, <italic><abbrev xmlns:xlink="http://www.w3.org/1999/xlink" xlink:title="eusternal" id="ABBRID0EGOGK" xlink:type="simple">eus</abbrev></italic> – eusternal, <italic><abbrev xmlns:xlink="http://www.w3.org/1999/xlink" xlink:title="laterosternal" id="ABBRID0ELOGK" xlink:type="simple">lsts</abbrev></italic> – laterosternal, <italic><abbrev xmlns:xlink="http://www.w3.org/1999/xlink" xlink:title="pedal" id="ABBRID0EQOGK" xlink:type="simple">pda</abbrev></italic> – pedal, <italic><abbrev xmlns:xlink="http://www.w3.org/1999/xlink" xlink:title="postdorsal" id="ABBRID0EVOGK" xlink:type="simple">pds</abbrev></italic> – postdorsal, <italic><abbrev xmlns:xlink="http://www.w3.org/1999/xlink" xlink:title="pronotal" id="ABBRID0E1OGK" xlink:type="simple">prns</abbrev></italic> – pronotal, <italic><abbrev xmlns:xlink="http://www.w3.org/1999/xlink" xlink:title="prodorsal" id="ABBRID0E6OGK" xlink:type="simple">prs</abbrev></italic> – prodorsal, <italic><abbrev xmlns:xlink="http://www.w3.org/1999/xlink" xlink:title="pleural" id="ABBRID0EEPGK" xlink:type="simple">ps</abbrev></italic> – pleural, <italic><abbrev xmlns:xlink="http://www.w3.org/1999/xlink" xlink:title="spiracular" id="ABBRID0EJPGK" xlink:type="simple">ss</abbrev></italic> – spiracular, <italic><abbrev xmlns:xlink="http://www.w3.org/1999/xlink" xlink:title="sternal" id="ABBRID0EOPGK" xlink:type="simple">sts</abbrev></italic> – sternal, <italic><abbrev xmlns:xlink="http://www.w3.org/1999/xlink" xlink:title="terminal" id="ABBRID0ETPGK" xlink:type="simple">ts</abbrev></italic> – terminal.</p></caption><graphic xmlns:xlink="http://www.w3.org/1999/xlink" xlink:href="zookeys-939-087-g031.jpg" position="float" orientation="portrait" xlink:type="simple" id="oo_419885.jpg"><uri content-type="original_file" xlink:type="simple">https://binary.pensoft.net/fig/419885</uri></graphic></fig><p><bold><italic>Head capsule</italic></bold> (Figures <xref ref-type="fig" rid="F31">31A</xref>, <xref ref-type="fig" rid="F32">32A–F</xref>) light yellow, distinctly narrowed bilaterally. <italic>Des<sub>1–3,5</sub></italic> long, equal in length; <italic>des<sub>4</sub></italic> very short; <italic>des<sub>4</sub></italic> located in the central part of epicranium. <italic>Fs<sub>3</sub></italic> short to very short, <italic>fs<sub>4,5</sub></italic> long, equal in length. <italic>Les<sub>1</sub></italic> and <italic>les<sub>2</sub></italic> long, equal in length; two <italic><abbrev xmlns:xlink="http://www.w3.org/1999/xlink" xlink:title="ventral" id="ABBRID0EIRGK" xlink:type="simple">ves</abbrev></italic> and one <italic><abbrev xmlns:xlink="http://www.w3.org/1999/xlink" xlink:title="postepicranial" id="ABBRID0ENRGK" xlink:type="simple">pes</abbrev></italic> very short (Figure <xref ref-type="fig" rid="F32">32A</xref>). Antenna (Figure <xref ref-type="fig" rid="F32">32B</xref>) with sensorium (<abbrev xmlns:xlink="http://www.w3.org/1999/xlink" xlink:title="sensorium" id="ABBRID0EZRGK" xlink:type="simple">Se</abbrev>) conical, three times as long as wide, and three sensilla: one <abbrev xmlns:xlink="http://www.w3.org/1999/xlink" xlink:title="sensillum ampullaceum" id="ABBRID0E4RGK" xlink:type="simple">sa</abbrev> and two <abbrev xmlns:xlink="http://www.w3.org/1999/xlink" xlink:title="sensilla basiconica" id="ABBRID0EBSGK" xlink:type="simple">sb</abbrev>. Clypeus (Figure <xref ref-type="fig" rid="F32">32C</xref>) trapezium-shaped, anterior margin slightly concave; <italic>cls<sub>2</sub></italic> medium; <italic><abbrev xmlns:xlink="http://www.w3.org/1999/xlink" xlink:title="clypeal sensorium" id="ABBRID0EOSGK" xlink:type="simple">clss</abbrev></italic> placed close to <italic>cls<sub>2</sub></italic>. Labrum (Figure <xref ref-type="fig" rid="F32">32C</xref>) almost semi-circular, anterior margin sinuated; <italic>lrs<sub>1</sub></italic> long, both <italic>lrs<sub>2</sub></italic> and <italic>lrs<sub>3</sub></italic> medium. Epipharynx (Figure <xref ref-type="fig" rid="F32">32D</xref>) with three finger-like <italic><abbrev xmlns:xlink="http://www.w3.org/1999/xlink" xlink:title="anterolateral" id="ABBRID0ELTGK" xlink:type="simple">als</abbrev></italic> of almost equal length; two finger-like <italic><abbrev xmlns:xlink="http://www.w3.org/1999/xlink" xlink:title="anteromedial" id="ABBRID0EQTGK" xlink:type="simple">ams</abbrev></italic>, both medium; two short finger-like <italic><abbrev xmlns:xlink="http://www.w3.org/1999/xlink" xlink:title="median" id="ABBRID0EVTGK" xlink:type="simple">mes</abbrev></italic>, surface smooth; labral rods short, kidney-shaped. Mandibles (Figure <xref ref-type="fig" rid="F32">32E</xref>) conical, wide, with a small protuberance in the middle of the cutting edge; both <italic><abbrev xmlns:xlink="http://www.w3.org/1999/xlink" xlink:title="mandibular" id="ABBRID0E5TGK" xlink:type="simple">mds</abbrev></italic> capilliform, medium, equal in length, placed transversely. Maxilla (Figure <xref ref-type="fig" rid="F32">32F</xref>) with one <italic><abbrev xmlns:xlink="http://www.w3.org/1999/xlink" xlink:title="stipal" id="ABBRID0EHUGK" xlink:type="simple">stps</abbrev></italic> and two <italic><abbrev xmlns:xlink="http://www.w3.org/1999/xlink" xlink:title="palpiferal" id="ABBRID0EMUGK" xlink:type="simple">pfs</abbrev></italic> of equal length; <italic><abbrev xmlns:xlink="http://www.w3.org/1999/xlink" xlink:title="malar basiventral" id="ABBRID0ERUGK" xlink:type="simple">mbs</abbrev></italic> short; mala with six rod-like <italic><abbrev xmlns:xlink="http://www.w3.org/1999/xlink" xlink:title="dorsal malar" id="ABBRID0EWUGK" xlink:type="simple">dms</abbrev></italic> different in length (<italic>dms<sub>1,2</sub></italic> medium, <italic>dms<sub>3–6</sub></italic> long to very long), five <italic><abbrev xmlns:xlink="http://www.w3.org/1999/xlink" xlink:title="ventral malar" id="ABBRID0EDVGK" xlink:type="simple">vms</abbrev></italic> different in length. Maxillary palpi: basal palpomere wider than distal, both of almost equal length. Prelabium (Figure <xref ref-type="fig" rid="F32">32F</xref>) oval-shaped with one long <italic><abbrev xmlns:xlink="http://www.w3.org/1999/xlink" xlink:title="prelabial" xlink:type="simple">prms</abbrev></italic>; ligula with two short <italic><abbrev xmlns:xlink="http://www.w3.org/1999/xlink" xlink:title="ligular" id="ABBRID0EWVGK" xlink:type="simple">ligs</abbrev></italic>; premental sclerite clearly visible, U-shaped. Postlabium (Figure <xref ref-type="fig" rid="F32">32F</xref>) with very short <italic>pms<sub>1</sub></italic>, long <italic>pms<sub>2</sub></italic>, and medium <italic>pms<sub>3</sub></italic>.</p><fig id="F32" position="float" orientation="portrait"><object-id xmlns:xlink="http://www.w3.org/1999/xlink" content-type="doi" xlink:type="simple">10.3897/zookeys.939.50612.figure32</object-id><object-id xmlns:xlink="http://www.w3.org/1999/xlink" content-type="arpha" xlink:type="simple">FB90AD84-5CAD-5810-B6C0-8F06803E0967</object-id><label>Figure 32.</label><caption><p><italic><tp:taxon-name><tp:taxon-name-part taxon-name-part-type="genus" reg="Mecinus">Mecinus</tp:taxon-name-part> <tp:taxon-name-part taxon-name-part-type="species" reg="laeviceps">laeviceps</tp:taxon-name-part></tp:taxon-name></italic> mature larva, head and mouth parts <bold>A</bold> head, frontal view <bold>B</bold> antenna <bold>C</bold> clypeus and labrum, dorsal view <bold>D</bold> epipharynx <bold>E</bold> left mandible <bold>F</bold> maxillolabial complex, ventral aspect. Abbreviations: <italic><abbrev xmlns:xlink="http://www.w3.org/1999/xlink" xlink:title="antenna" id="ABBRID0EKXGK" xlink:type="simple">at</abbrev></italic> – antenna, <italic><abbrev xmlns:xlink="http://www.w3.org/1999/xlink" xlink:title="clypeal sensorium" id="ABBRID0EPXGK" xlink:type="simple">clss</abbrev></italic> – clypeal sensorium, <italic><abbrev xmlns:xlink="http://www.w3.org/1999/xlink" xlink:title="dorsal epicranial" id="ABBRID0EUXGK" xlink:type="simple">des</abbrev></italic> – dorsal epicranial, <abbrev xmlns:xlink="http://www.w3.org/1999/xlink" xlink:title="labral rods" id="ABBRID0EYXGK" xlink:type="simple">lr</abbrev> – labral rods, <abbrev xmlns:xlink="http://www.w3.org/1999/xlink" xlink:title="sensillum ampullaceum" id="ABBRID0E3XGK" xlink:type="simple">sa</abbrev> – sensillum ampullaceum, <abbrev xmlns:xlink="http://www.w3.org/1999/xlink" xlink:title="sensilla basiconica" id="ABBRID0EAYGK" xlink:type="simple">sb</abbrev> – sensillum basiconicum, <abbrev xmlns:xlink="http://www.w3.org/1999/xlink" xlink:title="sensorium" id="ABBRID0EEYGK" xlink:type="simple">Se</abbrev> – sensorium, <abbrev xmlns:xlink="http://www.w3.org/1999/xlink" xlink:title="stemmata" id="ABBRID0EIYGK" xlink:type="simple">st</abbrev> – stemmata, setae: <italic><abbrev xmlns:xlink="http://www.w3.org/1999/xlink" xlink:title="anterolateral" id="ABBRID0ENYGK" xlink:type="simple">als</abbrev></italic> – anterolateral, <italic><abbrev xmlns:xlink="http://www.w3.org/1999/xlink" xlink:title="anteromedial" id="ABBRID0ESYGK" xlink:type="simple">ams</abbrev></italic> – anteromedial, <italic><abbrev xmlns:xlink="http://www.w3.org/1999/xlink" xlink:title="clypeal" id="ABBRID0EXYGK" xlink:type="simple">cls</abbrev></italic> – clypeal, <italic><abbrev xmlns:xlink="http://www.w3.org/1999/xlink" xlink:title="dorsal malar" id="ABBRID0E3YGK" xlink:type="simple">dms</abbrev></italic> – dorsal malar, <italic><abbrev xmlns:xlink="http://www.w3.org/1999/xlink" xlink:title="frontal" id="ABBRID0EBZGK" xlink:type="simple">fs</abbrev></italic> – frontal, <italic><abbrev xmlns:xlink="http://www.w3.org/1999/xlink" xlink:title="ligular" id="ABBRID0EGZGK" xlink:type="simple">ligs</abbrev></italic> – ligular, <italic><abbrev xmlns:xlink="http://www.w3.org/1999/xlink" xlink:title="labral" id="ABBRID0ELZGK" xlink:type="simple">lrs</abbrev></italic> – labral, <italic><abbrev xmlns:xlink="http://www.w3.org/1999/xlink" xlink:title="lateral epicranial" id="ABBRID0EQZGK" xlink:type="simple">ls</abbrev></italic> – lateral epicranial, <italic><abbrev xmlns:xlink="http://www.w3.org/1999/xlink" xlink:title="malar basiventral" id="ABBRID0EVZGK" xlink:type="simple">mbs</abbrev></italic> – malar basiventral, <italic><abbrev xmlns:xlink="http://www.w3.org/1999/xlink" xlink:title="mandibular" id="ABBRID0E1ZGK" xlink:type="simple">mds</abbrev></italic> – mandibular, <italic><abbrev xmlns:xlink="http://www.w3.org/1999/xlink" xlink:title="median" id="ABBRID0E6ZGK" xlink:type="simple">mes</abbrev></italic> – median, <italic><abbrev xmlns:xlink="http://www.w3.org/1999/xlink" xlink:title="maxillary palp" id="ABBRID0EE1GK" xlink:type="simple">mxps</abbrev></italic> – maxillary palp, <italic><abbrev xmlns:xlink="http://www.w3.org/1999/xlink" xlink:title="postepicranial" id="ABBRID0EJ1GK" xlink:type="simple">pes</abbrev></italic> – postepicranial, <italic><abbrev xmlns:xlink="http://www.w3.org/1999/xlink" xlink:title="ventral" id="ABBRID0EO1GK" xlink:type="simple">ves</abbrev></italic> – ventral, <italic><abbrev xmlns:xlink="http://www.w3.org/1999/xlink" xlink:title="palpiferal" id="ABBRID0ET1GK" xlink:type="simple">pfs</abbrev></italic> – palpiferal, <italic><abbrev xmlns:xlink="http://www.w3.org/1999/xlink" xlink:title="postlabial" id="ABBRID0EY1GK" xlink:type="simple">pms</abbrev></italic> – postlabial, <italic><abbrev xmlns:xlink="http://www.w3.org/1999/xlink" xlink:title="prelabial" xlink:type="simple">prms</abbrev></italic> – prelabial, <italic><abbrev xmlns:xlink="http://www.w3.org/1999/xlink" xlink:title="stipal" id="ABBRID0EH2GK" xlink:type="simple">stps</abbrev></italic> – stipal, <italic><abbrev xmlns:xlink="http://www.w3.org/1999/xlink" xlink:title="ventral malar" id="ABBRID0EM2GK" xlink:type="simple">vms</abbrev></italic> – ventral malar.</p></caption><graphic xmlns:xlink="http://www.w3.org/1999/xlink" xlink:href="zookeys-939-087-g032.jpg" position="float" orientation="portrait" xlink:type="simple" id="oo_419886.jpg"><uri content-type="original_file" xlink:type="simple">https://binary.pensoft.net/fig/419886</uri></graphic></fig></tp:treatment-sec><tp:treatment-sec sec-type="description" id="SECID0EV2GK"><title>Description of pupa</title><p>(Figure <xref ref-type="fig" rid="F33">33A–C</xref>). <bold><italic>Measurements</italic></bold> (in mm). Head width: 0.35–0.40. Body width: 0.87–1.07. Body length: 2.12–2.50.</p><p><bold><italic>Body</italic></bold> elongated, white. Rostrum slender, about four times as long as wide, reaching up to mesocoxae. Antennae slender and elongated. Pronotum 1.5 times as wide as long. Urogomphi (<abbrev xmlns:xlink="http://www.w3.org/1999/xlink" xlink:title="Urogomphi" id="ABBRID0EJ3GK" xlink:type="simple">ur</abbrev>) very short, conical, with sclerotised apex, only slightly reaching outline of the body, directed downward (Figure <xref ref-type="fig" rid="F33">33B, C</xref>).</p><p><bold><italic>Chaetotaxy</italic></bold> sparse, setae short, unequal length. Head with one <italic><abbrev xmlns:xlink="http://www.w3.org/1999/xlink" xlink:title="orbital" id="ABBRID0EZ3GK" xlink:type="simple">os</abbrev></italic>. Rostrum with one <italic><abbrev xmlns:xlink="http://www.w3.org/1999/xlink" xlink:title="rostrum" id="ABBRID0E53GK" xlink:type="simple">rs</abbrev></italic> and one <italic><abbrev xmlns:xlink="http://www.w3.org/1999/xlink" xlink:title="postantennal" id="ABBRID0ED4GK" xlink:type="simple">pas</abbrev></italic>. Setae on head and rostrum straight, as long as those on prothorax (Figure <xref ref-type="fig" rid="F33">33A</xref>). Pronotum with one <italic><abbrev xmlns:xlink="http://www.w3.org/1999/xlink" xlink:title="alar" id="ABBRID0EM4GK" xlink:type="simple">as</abbrev></italic>, one <italic><abbrev xmlns:xlink="http://www.w3.org/1999/xlink" xlink:title="lateral epicranial" id="ABBRID0ER4GK" xlink:type="simple">ls</abbrev></italic>, one <italic><abbrev xmlns:xlink="http://www.w3.org/1999/xlink" xlink:title="dorsal" id="ABBRID0EW4GK" xlink:type="simple">ds</abbrev></italic> and three <italic>pls.</italic> Dorsal parts of meso- and metathorax with three setae placed medially. Abdominal segments I–VIII with three very short setae ventrally, distributed in regular lines. Dorsal parts of abdominal segments I–VII with five setae (<italic>d<sub>1</sub></italic> placed anteromedially, <italic>d<sub>2–4</sub></italic> posteromedially, <italic>d<sub>5</sub></italic> posterolaterally); segment VIII with four setae dorsally. Abdominal segment IX with two micro-setae ventrally.</p><fig id="F33" position="float" orientation="portrait"><object-id xmlns:xlink="http://www.w3.org/1999/xlink" content-type="doi" xlink:type="simple">10.3897/zookeys.939.50612.figure33</object-id><object-id xmlns:xlink="http://www.w3.org/1999/xlink" content-type="arpha" xlink:type="simple">53B236D3-DB71-5B5C-B731-488C278155D8</object-id><label>Figure 33.</label><caption><p><italic><tp:taxon-name><tp:taxon-name-part taxon-name-part-type="genus" reg="Mecinus">Mecinus</tp:taxon-name-part> <tp:taxon-name-part taxon-name-part-type="species" reg="laeviceps">laeviceps</tp:taxon-name-part></tp:taxon-name></italic> pupa habitus and chaetotaxy <bold>A</bold> ventral view <bold>B</bold> lateral view <bold>C</bold> dorsal view. Abbreviations: Th. I–III – number of thoracic segments, Abd. I–IX – number of abdominal segments, <abbrev xmlns:xlink="http://www.w3.org/1999/xlink" xlink:title="Urogomphi" id="ABBRID0EB6GK" xlink:type="simple">ur</abbrev> – urogomphi, setae: <italic><abbrev xmlns:xlink="http://www.w3.org/1999/xlink" xlink:title="alar" id="ABBRID0EG6GK" xlink:type="simple">as</abbrev></italic> – apical, <italic>d</italic> – dorsal, <italic><abbrev xmlns:xlink="http://www.w3.org/1999/xlink" xlink:title="dorsal" id="ABBRID0EN6GK" xlink:type="simple">ds</abbrev></italic> – discal, <italic><abbrev xmlns:xlink="http://www.w3.org/1999/xlink" xlink:title="femoral" id="ABBRID0ES6GK" xlink:type="simple">fes</abbrev></italic> – femoral, <italic>l</italic>, <italic><abbrev xmlns:xlink="http://www.w3.org/1999/xlink" xlink:title="lateral epicranial" id="ABBRID0EZ6GK" xlink:type="simple">ls</abbrev></italic> – lateral, <italic><abbrev xmlns:xlink="http://www.w3.org/1999/xlink" xlink:title="orbital" id="ABBRID0E56GK" xlink:type="simple">os</abbrev></italic> – orbital, <italic><abbrev xmlns:xlink="http://www.w3.org/1999/xlink" xlink:title="superlateral" id="ABBRID0EDAHK" xlink:type="simple">sls</abbrev></italic> – postantennal, <italic><abbrev xmlns:xlink="http://www.w3.org/1999/xlink" xlink:title="posterolateral" id="ABBRID0EIAHK" xlink:type="simple">pls</abbrev></italic> – posterolateral, <italic><abbrev xmlns:xlink="http://www.w3.org/1999/xlink" xlink:title="rostrum" id="ABBRID0ENAHK" xlink:type="simple">rs</abbrev></italic> – rostral.</p></caption><graphic xmlns:xlink="http://www.w3.org/1999/xlink" xlink:href="zookeys-939-087-g033.jpg" position="float" orientation="portrait" xlink:type="simple" id="oo_419887.jpg"><uri content-type="original_file" xlink:type="simple">https://binary.pensoft.net/fig/419887</uri></graphic></fig></tp:treatment-sec><tp:treatment-sec sec-type="notes" id="SECID0EWAHK"><title>Biological notes.</title><p>This is a monophagous species associated with broomleaf toadflax, <italic><tp:taxon-name><tp:taxon-name-part taxon-name-part-type="genus" reg="Linaria">Linaria</tp:taxon-name-part> <tp:taxon-name-part taxon-name-part-type="species" reg="genistifolia">genistifolia</tp:taxon-name-part></tp:taxon-name></italic> (L.) Mill. The adults are active from early spring, following the appearance of the growing shoots of its host plant. The adults feed intensively on shoot points and apical leaves. Females oviposit batches of 3–6 eggs into the lower to middle part of the young growing shoots. Larval development usually induces stunted growth in the young shoot. The larvae develop in the central part of the stem, forming a relatively short tunnel and the formation of a pseudo-gall in which pupation takes place in the larval chamber very close to the stem surface. Like <italic><tp:taxon-name><tp:taxon-name-part taxon-name-part-type="genus" reg="Mecinus">M.</tp:taxon-name-part> <tp:taxon-name-part taxon-name-part-type="species" reg="heydenii">heydenii</tp:taxon-name-part></tp:taxon-name></italic>, the adults stay inside the stem until mid-August, when all adults leave their host plants. Adults overwinter in the soil close to the host plant.</p></tp:treatment-sec><tp:treatment-sec sec-type="remarks" id="SECID0ESBHK"><title>Remarks and comparative notes.</title><p>There are three cryptic subspecies of this species that are distinguishable by molecular and biogeographical data (<xref ref-type="bibr" rid="B48">Toševski et al. 2014</xref>). We studied the nominal subspecies distributed in the Czech Republic, Hungary, northern Serbia, and southern Russia; the subspecies <tp:taxon-name><tp:taxon-name-part taxon-name-part-type="genus" reg="Mecinus"/><tp:taxon-name-part taxon-name-part-type="subspecies" reg="meridionalis">meridionalis</tp:taxon-name-part></tp:taxon-name> Toševski &amp; Jović, 2014 is distributed in Serbia and Bulgaria and the subspecies <tp:taxon-name><tp:taxon-name-part taxon-name-part-type="genus" reg="Mecinus"/><tp:taxon-name-part taxon-name-part-type="subspecies" reg="corifoliae">corifoliae </tp:taxon-name-part></tp:taxon-name> Toševski &amp; Jović, 2014 is distributed in Turkey. As reported in the remarks on <italic><tp:taxon-name><tp:taxon-name-part taxon-name-part-type="genus" reg="Mecinus">M.</tp:taxon-name-part> <tp:taxon-name-part taxon-name-part-type="species" reg="heydenii">heydenii</tp:taxon-name-part></tp:taxon-name></italic>, several characters allow us to distinguish this last species and <italic><tp:taxon-name><tp:taxon-name-part taxon-name-part-type="genus" reg="Mecinus">M.</tp:taxon-name-part> <tp:taxon-name-part taxon-name-part-type="species" reg="peterharrisi">peterharrisi</tp:taxon-name-part></tp:taxon-name></italic> from <italic><tp:taxon-name><tp:taxon-name-part taxon-name-part-type="genus" reg="Mecinus">M.</tp:taxon-name-part> <tp:taxon-name-part taxon-name-part-type="species" reg="laeviceps">laeviceps</tp:taxon-name-part></tp:taxon-name></italic>.</p></tp:treatment-sec><ref-list><ref id="B48"><mixed-citation xmlns:xlink="http://www.w3.org/1999/xlink" xlink:type="simple"><person-group><name name-style="western"><surname>Toševski</surname><given-names>I</given-names></name><name name-style="western"><surname>Caldara</surname><given-names>R</given-names></name><name name-style="western"><surname>Jović</surname><given-names>J</given-names></name><name name-style="western"><surname>Baviera</surname><given-names>C</given-names></name><name name-style="western"><surname>Hernández-Vera</surname><given-names>G</given-names></name><name name-style="western"><surname>Gassmann</surname><given-names>A</given-names></name><name name-style="western"><surname>Emerson</surname><given-names>BC</given-names></name></person-group> (<year>2014</year>) <article-title>Revision of <italic><tp:taxon-name><tp:taxon-name-part taxon-name-part-type="genus">Mecinus</tp:taxon-name-part> <tp:taxon-name-part taxon-name-part-type="species">heydenii</tp:taxon-name-part></tp:taxon-name></italic> species complex (<tp:taxon-name><tp:taxon-name-part taxon-name-part-type="family">Curculionidae</tp:taxon-name-part></tp:taxon-name>): integrative taxonomy reveals multiple species exhibiting host specialization.</article-title><source>Zoologica Scripta</source><volume>43</volume>: <fpage>34</fpage>–<lpage>51</lpage>. <ext-link xlink:type="simple" ext-link-type="doi" xlink:href="10.1111/zsc.12037">https://doi.org/10.1111/zsc.12037</ext-link></mixed-citation></ref></ref-list></tp:taxon-treatment>
