# Supplementary material for: Immature stages of Palearctic Mecinus species (Coleoptera, Curculionidae, Curculioninae): morphological characters diagnostic at genus and species levels
Source: Zookeys. 2020 Jun 9;939:87–165. doi: 10.3897/zookeys.939.50612 (PMC7297811; doi:10.3897/zookeys.939.50612)
Supplement: XML Treatment for Mecinus peterharrisi [file zookeys.939.50612-treatment19.xml]

<!DOCTYPE tp:taxon-treatment
  PUBLIC "-//TaxonX//DTD Taxonomic Treatment Publishing DTD v0 20100105//EN" "tax-treatment-NSO.dtd">
<tp:taxon-treatment xmlns:tp="http://www.plazi.org/taxpub"><tp:treatment-meta><kwd-group><label>Taxon classification</label><kwd><named-content xmlns:xlink="http://www.w3.org/1999/xlink" content-type="kingdom">Animalia</named-content></kwd><kwd><named-content xmlns:xlink="http://www.w3.org/1999/xlink" content-type="order">Coleoptera</named-content></kwd><kwd><named-content xmlns:xlink="http://www.w3.org/1999/xlink" content-type="family">Curculionidae</named-content></kwd></kwd-group><mixed-citation publication-type="journal"><person-group><name><surname>Gosik</surname><given-names>Rafał</given-names></name><name><surname>Skuhrovec</surname><given-names>Jiří</given-names></name><name><surname>Caldara</surname><given-names>Roberto</given-names></name><name><surname>Toševski</surname><given-names>Ivo</given-names></name></person-group><article-title>Immature stages of Palearctic <italic><tp:taxon-name><tp:taxon-name-part taxon-name-part-type="genus" reg="Mecinus">Mecinus</tp:taxon-name-part></tp:taxon-name></italic> species (<tp:taxon-name><tp:taxon-name-part taxon-name-part-type="order">Coleoptera</tp:taxon-name-part></tp:taxon-name>, <tp:taxon-name><tp:taxon-name-part taxon-name-part-type="family">Curculionidae</tp:taxon-name-part></tp:taxon-name>, <tp:taxon-name><tp:taxon-name-part taxon-name-part-type="subfamily">Curculioninae</tp:taxon-name-part></tp:taxon-name>): morphological characters diagnostic at genus and species levels</article-title><source>Zookeys</source><day>09</day><month>6</month><year>2020</year><volume>939</volume><fpage>87</fpage><lpage>165</lpage><pub-id pub-id-type="doi">10.3897/zookeys.939.50612</pub-id></mixed-citation></tp:treatment-meta><tp:nomenclature><tp:taxon-name><object-id xmlns:xlink="http://www.w3.org/1999/xlink" content-type="arpha" xlink:type="simple">06998318-BC5D-5AE9-A4E1-FF13AE179A15</object-id>
              <tp:taxon-name-part taxon-name-part-type="genus" reg="Mecinus">Mecinus</tp:taxon-name-part>
              <tp:taxon-name-part taxon-name-part-type="species" reg="peterharrisi">peterharrisi</tp:taxon-name-part>
            </tp:taxon-name><tp:taxon-authority>Toševski &amp; Caldara, 2013</tp:taxon-authority></tp:nomenclature><tp:treatment-sec sec-type="material" id="SECID0E5EHK"><title>Material examined.</title><p>25 L3 larvae and 20 pupae, Mecedonia, Prilep, 25.07.2017, (<named-content xmlns:xlink="http://www.w3.org/1999/xlink" content-type="dwc:verbatimCoordinates" xlink:type="simple"><named-content content-type="geo-json" specific-use="{&#34;type&#34;:&#34;Point&#34;,&#34;coordinates&#34;:[21.499717,41.289233]}" id="NCID0EHFHK" xlink:type="simple">41°17.354'N, 21°29.983'E</named-content></named-content>, 618 m.) ex <italic><tp:taxon-name><tp:taxon-name-part taxon-name-part-type="genus" reg="Linaria">Linaria</tp:taxon-name-part> <tp:taxon-name-part taxon-name-part-type="species" reg="dalmatica">dalmatica</tp:taxon-name-part> <tp:taxon-name-part taxon-name-part-type="subspecies" reg="macedonica">macedonica</tp:taxon-name-part></tp:taxon-name></italic>, lgt. I. Toševski. Accession numbers of sequenced specimen <ext-link xmlns:xlink="http://www.w3.org/1999/xlink" ext-link-type="gen" xlink:href="MN992004" xlink:type="simple">MN992004</ext-link>.</p></tp:treatment-sec><tp:treatment-sec sec-type="description" id="SECID0EAGHK"><title>Description of mature larva</title><p>(Figures <xref ref-type="fig" rid="F34">34A–D</xref>, <xref ref-type="fig" rid="F35">35A–F</xref>). <bold><italic>Measurements</italic></bold> (in mm). Body length: 2.00–3.75. Body width (metathorax and abdominal segments I–II): 0.65–1.00. Head width: 0.35–0.43.</p><p><bold><italic>Body</italic></bold> (Figure <xref ref-type="fig" rid="F34">34A–D</xref>) yellowish, very slender. Chaetotaxy weakly developed, setae extremely short, difficult to observe. Prothorax (Figure <xref ref-type="fig" rid="F34">34B</xref>) with nine short <italic><abbrev xmlns:xlink="http://www.w3.org/1999/xlink" xlink:title="pronotal" id="ABBRID0EBHHK" xlink:type="simple">prns</abbrev></italic>; two short <italic><abbrev xmlns:xlink="http://www.w3.org/1999/xlink" xlink:title="pleural" id="ABBRID0EGHHK" xlink:type="simple">ps</abbrev></italic> and one short <italic>eus.</italic> Meso- and metathorax (Figure <xref ref-type="fig" rid="F34">34B</xref>) with one short <italic><abbrev xmlns:xlink="http://www.w3.org/1999/xlink" xlink:title="prodorsal" id="ABBRID0ERHHK" xlink:type="simple">prs</abbrev></italic>, two short <italic><abbrev xmlns:xlink="http://www.w3.org/1999/xlink" xlink:title="postdorsal" id="ABBRID0EWHHK" xlink:type="simple">pds</abbrev></italic>, one short <italic><abbrev xmlns:xlink="http://www.w3.org/1999/xlink" xlink:title="alar" id="ABBRID0E2HHK" xlink:type="simple">as</abbrev></italic>, three minute <italic><abbrev xmlns:xlink="http://www.w3.org/1999/xlink" xlink:title="spiracular" id="ABBRID0EAIHK" xlink:type="simple">ss</abbrev></italic>, one short <italic><abbrev xmlns:xlink="http://www.w3.org/1999/xlink" xlink:title="epipleural" id="ABBRID0EFIHK" xlink:type="simple">eps</abbrev></italic>, one short <italic><abbrev xmlns:xlink="http://www.w3.org/1999/xlink" xlink:title="pleural" id="ABBRID0EKIHK" xlink:type="simple">ps</abbrev></italic> and one short <italic>eus.</italic> Pedal area with four short <italic>pda.</italic> Abdominal segments I–VIII (Figure <xref ref-type="fig" rid="F34">34C, D</xref>) with one short <italic><abbrev xmlns:xlink="http://www.w3.org/1999/xlink" xlink:title="prodorsal" id="ABBRID0EXIHK" xlink:type="simple">prs</abbrev></italic>, three short <italic><abbrev xmlns:xlink="http://www.w3.org/1999/xlink" xlink:title="postdorsal" id="ABBRID0E3IHK" xlink:type="simple">pds</abbrev></italic> arranged along the posterior margin, two minute <italic><abbrev xmlns:xlink="http://www.w3.org/1999/xlink" xlink:title="spiracular" id="ABBRID0EBJHK" xlink:type="simple">ss</abbrev></italic>, two short <italic><abbrev xmlns:xlink="http://www.w3.org/1999/xlink" xlink:title="epipleural" id="ABBRID0EGJHK" xlink:type="simple">eps</abbrev></italic>, one short <italic><abbrev xmlns:xlink="http://www.w3.org/1999/xlink" xlink:title="pleural" id="ABBRID0ELJHK" xlink:type="simple">ps</abbrev></italic>, one short <italic><abbrev xmlns:xlink="http://www.w3.org/1999/xlink" xlink:title="laterosternal" id="ABBRID0EQJHK" xlink:type="simple">lsts</abbrev></italic> and two short <italic>eus.</italic> Abdominal segment IX (Figure <xref ref-type="fig" rid="F34">34D</xref>) with two <italic><abbrev xmlns:xlink="http://www.w3.org/1999/xlink" xlink:title="dorsal" id="ABBRID0E2JHK" xlink:type="simple">ds</abbrev></italic> located close to the posterior margin, one short <italic><abbrev xmlns:xlink="http://www.w3.org/1999/xlink" xlink:title="pleural" id="ABBRID0EAKHK" xlink:type="simple">ps</abbrev></italic> and two short <italic>sts.</italic> Each of anal lobe with two minute setae.</p><fig id="F34" position="float" orientation="portrait"><object-id xmlns:xlink="http://www.w3.org/1999/xlink" content-type="doi" xlink:type="simple">10.3897/zookeys.939.50612.figure34</object-id><object-id xmlns:xlink="http://www.w3.org/1999/xlink" content-type="arpha" xlink:type="simple">F6C813EF-F7EC-5E92-89B7-8DCA0AB66CE2</object-id><label>Figure 34.</label><caption><p><italic><tp:taxon-name><tp:taxon-name-part taxon-name-part-type="genus" reg="Mecinus">Mecinus</tp:taxon-name-part> <tp:taxon-name-part taxon-name-part-type="species" reg="peterharrisi">peterharrisi</tp:taxon-name-part></tp:taxon-name></italic> mature larva, habitus and chaetotaxy <bold>A</bold> habitus of the body and frontal view of the head <bold>B</bold> lateral view of thoracic segments <bold>C</bold> lateral view of abdominal segment I <bold>D</bold> lateral view of abdominal segments VII–X. Abbreviations: Th. I–III – number of thoracic segments, Abd. I–X – number of abominal segments, setae: <italic><abbrev xmlns:xlink="http://www.w3.org/1999/xlink" xlink:title="alar" id="ABBRID0ECLHK" xlink:type="simple">as</abbrev></italic> – alar, <italic><abbrev xmlns:xlink="http://www.w3.org/1999/xlink" xlink:title="dorsal" id="ABBRID0EHLHK" xlink:type="simple">ds</abbrev></italic> – dorsal, <italic><abbrev xmlns:xlink="http://www.w3.org/1999/xlink" xlink:title="epipleural" id="ABBRID0EMLHK" xlink:type="simple">eps</abbrev></italic> – epipleural, <italic><abbrev xmlns:xlink="http://www.w3.org/1999/xlink" xlink:title="eusternal" id="ABBRID0ERLHK" xlink:type="simple">eus</abbrev></italic> – eusternal, <italic><abbrev xmlns:xlink="http://www.w3.org/1999/xlink" xlink:title="laterosternal" id="ABBRID0EWLHK" xlink:type="simple">lsts</abbrev></italic> – laterosternal, <italic><abbrev xmlns:xlink="http://www.w3.org/1999/xlink" xlink:title="pedal" id="ABBRID0E2LHK" xlink:type="simple">pda</abbrev></italic> – pedal, <italic><abbrev xmlns:xlink="http://www.w3.org/1999/xlink" xlink:title="postdorsal" id="ABBRID0EAMHK" xlink:type="simple">pds</abbrev></italic> – postdorsal, <italic><abbrev xmlns:xlink="http://www.w3.org/1999/xlink" xlink:title="pronotal" id="ABBRID0EFMHK" xlink:type="simple">prns</abbrev></italic> – pronotal, <italic><abbrev xmlns:xlink="http://www.w3.org/1999/xlink" xlink:title="prodorsal" id="ABBRID0EKMHK" xlink:type="simple">prs</abbrev></italic> – prodorsal, <italic><abbrev xmlns:xlink="http://www.w3.org/1999/xlink" xlink:title="pleural" id="ABBRID0EPMHK" xlink:type="simple">ps</abbrev></italic> – pleural, <italic><abbrev xmlns:xlink="http://www.w3.org/1999/xlink" xlink:title="spiracular" id="ABBRID0EUMHK" xlink:type="simple">ss</abbrev></italic> – spiracular, <italic><abbrev xmlns:xlink="http://www.w3.org/1999/xlink" xlink:title="sternal" id="ABBRID0EZMHK" xlink:type="simple">sts</abbrev></italic> – sternal, <italic><abbrev xmlns:xlink="http://www.w3.org/1999/xlink" xlink:title="terminal" id="ABBRID0E5MHK" xlink:type="simple">ts</abbrev></italic> – terminal.</p></caption><graphic xmlns:xlink="http://www.w3.org/1999/xlink" xlink:href="zookeys-939-087-g034.jpg" position="float" orientation="portrait" xlink:type="simple" id="oo_419888.jpg"><uri content-type="original_file" xlink:type="simple">https://binary.pensoft.net/fig/419888</uri></graphic></fig><p><bold><italic>Head capsule</italic></bold> (Figures <xref ref-type="fig" rid="F34">34A</xref>, <xref ref-type="fig" rid="F35">35A–C</xref>) pale yellow, distinctly narrowed bilaterally. Frontal suture well visible. <italic>Des<sub>1–3,5</sub></italic> very long, equal in length; <italic>des<sub>4</sub></italic> three times shorter than other <italic>des. Fs<sub>1</sub></italic> as long as <italic>des<sub>1</sub></italic>, <italic>fs<sub>2</sub></italic> and <italic>fs<sub>3</sub></italic> very short, <italic>fs<sub>4–5</sub></italic> long. <italic>Les<sub>1</sub></italic> shorter than <italic>les<sub>2</sub></italic>; two <italic><abbrev xmlns:xlink="http://www.w3.org/1999/xlink" xlink:title="ventral" id="ABBRID0E2OHK" xlink:type="simple">ves</abbrev></italic> and four <italic><abbrev xmlns:xlink="http://www.w3.org/1999/xlink" xlink:title="postepicranial" id="ABBRID0EAPHK" xlink:type="simple">pes</abbrev></italic> very short (Figure <xref ref-type="fig" rid="F35">35A</xref>). Two stemmata of different size. Antennae (Figure <xref ref-type="fig" rid="F35">35B</xref>) with sensorium (<abbrev xmlns:xlink="http://www.w3.org/1999/xlink" xlink:title="sensorium" id="ABBRID0EMPHK" xlink:type="simple">Se</abbrev>) conical, thrice as long as wide, located medially, and three sensilla of different types: one <abbrev xmlns:xlink="http://www.w3.org/1999/xlink" xlink:title="sensillum ampullaceum" id="ABBRID0EQPHK" xlink:type="simple">sa</abbrev> and four <abbrev xmlns:xlink="http://www.w3.org/1999/xlink" xlink:title="sensilla basiconica" id="ABBRID0EUPHK" xlink:type="simple">sb</abbrev>. Clypeus (Figure <xref ref-type="fig" rid="F35">35C</xref>) trapezium-shaped, anterior margin slightly concave; <italic>cls<sub>2</sub></italic> medium; <italic><abbrev xmlns:xlink="http://www.w3.org/1999/xlink" xlink:title="clypeal sensorium" id="ABBRID0EBQHK" xlink:type="simple">clss</abbrev></italic> clearly visible. Labrum (Figure <xref ref-type="fig" rid="F35">35C</xref>) with sinuate anterior margin; <italic>lrs<sub>1</sub></italic> very long, <italic>lrs<sub>2</sub></italic> shorter than <italic>lrs<sub>1</sub></italic>, <italic>lrs<sub>3</sub></italic> three times shorter than <italic>lrs<sub>1</sub></italic>. Epipharynx (Figure <xref ref-type="fig" rid="F35">35D</xref>) with three relatively long, finger-shaped <italic><abbrev xmlns:xlink="http://www.w3.org/1999/xlink" xlink:title="anterolateral" id="ABBRID0ECRHK" xlink:type="simple">als</abbrev></italic> of almost equal length; two rod-like <italic><abbrev xmlns:xlink="http://www.w3.org/1999/xlink" xlink:title="anteromedial" id="ABBRID0EHRHK" xlink:type="simple">ams</abbrev></italic>, equal in length; two rod-like <italic><abbrev xmlns:xlink="http://www.w3.org/1999/xlink" xlink:title="median" id="ABBRID0EMRHK" xlink:type="simple">mes</abbrev></italic> of medium length; surface smooth; labral rods short, rounded. Mandibles (Figure <xref ref-type="fig" rid="F35">35E</xref>) conical, wide, with a small protuberance in the middle of the cutting edge; both <italic><abbrev xmlns:xlink="http://www.w3.org/1999/xlink" xlink:title="mandibular" id="ABBRID0EVRHK" xlink:type="simple">mds</abbrev></italic> capilliform, relatively long, equal in length, placed mediolaterally. Maxilla (Figure <xref ref-type="fig" rid="F35">35F</xref>) with one <italic><abbrev xmlns:xlink="http://www.w3.org/1999/xlink" xlink:title="stipal" id="ABBRID0E5RHK" xlink:type="simple">stps</abbrev></italic> and two <italic><abbrev xmlns:xlink="http://www.w3.org/1999/xlink" xlink:title="palpiferal" id="ABBRID0EDSHK" xlink:type="simple">pfs</abbrev></italic> of equal length; <italic><abbrev xmlns:xlink="http://www.w3.org/1999/xlink" xlink:title="malar basiventral" id="ABBRID0EISHK" xlink:type="simple">mbs</abbrev></italic> very short; mala with six finger-like <italic><abbrev xmlns:xlink="http://www.w3.org/1999/xlink" xlink:title="dorsal malar" id="ABBRID0ENSHK" xlink:type="simple">dms</abbrev></italic> different in length (<italic>dms<sub>1,2</sub></italic> medium, <italic>dms<sub>3–6</sub></italic> long to very long), five <italic><abbrev xmlns:xlink="http://www.w3.org/1999/xlink" xlink:title="ventral malar" id="ABBRID0E1SHK" xlink:type="simple">vms</abbrev></italic> different in length. Maxillary palpi: basal palpomere wider than distal, both of almost equal length. Prelabium (Figure <xref ref-type="fig" rid="F35">35F</xref>) close to oval-shaped with one very long <italic><abbrev xmlns:xlink="http://www.w3.org/1999/xlink" xlink:title="prelabial" xlink:type="simple">prms</abbrev></italic>; ligula with two <italic><abbrev xmlns:xlink="http://www.w3.org/1999/xlink" xlink:title="ligular" id="ABBRID0ENTHK" xlink:type="simple">ligs</abbrev></italic> of equal length; premental sclerite clearly visible, U-shaped. Postlabium (Figure <xref ref-type="fig" rid="F35">35F</xref>) with short <italic>pms<sub>1</sub></italic>, long <italic>pms<sub>2</sub></italic>, and short <italic>pms<sub>3</sub></italic>.</p><fig id="F35" position="float" orientation="portrait"><object-id xmlns:xlink="http://www.w3.org/1999/xlink" content-type="doi" xlink:type="simple">10.3897/zookeys.939.50612.figure35</object-id><object-id xmlns:xlink="http://www.w3.org/1999/xlink" content-type="arpha" xlink:type="simple">F06C52C5-2E4D-5C1B-BD06-145E473C27EF</object-id><label>Figure 35.</label><caption><p><italic><tp:taxon-name><tp:taxon-name-part taxon-name-part-type="genus" reg="Mecinus">Mecinus</tp:taxon-name-part> <tp:taxon-name-part taxon-name-part-type="species" reg="peterharrisi">peterharrisi</tp:taxon-name-part></tp:taxon-name></italic> mature larva, head and mouth parts <bold>A</bold> head, frontal view <bold>B</bold> antenna <bold>C</bold> clypeus and labrum, dorsal view <bold>D</bold> epipharynx <bold>E</bold> left mandible <bold>F</bold> maxillolabial complex, ventral aspect. Abbreviations: <italic><abbrev xmlns:xlink="http://www.w3.org/1999/xlink" xlink:title="antenna" id="ABBRID0EBVHK" xlink:type="simple">at</abbrev></italic> – antenna, <italic><abbrev xmlns:xlink="http://www.w3.org/1999/xlink" xlink:title="clypeal sensorium" id="ABBRID0EGVHK" xlink:type="simple">clss</abbrev></italic> – clypeal sensorium, <italic><abbrev xmlns:xlink="http://www.w3.org/1999/xlink" xlink:title="dorsal epicranial" id="ABBRID0ELVHK" xlink:type="simple">des</abbrev></italic> – dorsal epicranial, <abbrev xmlns:xlink="http://www.w3.org/1999/xlink" xlink:title="labral rods" id="ABBRID0EPVHK" xlink:type="simple">lr</abbrev> – labral rods, <abbrev xmlns:xlink="http://www.w3.org/1999/xlink" xlink:title="sensillum ampullaceum" id="ABBRID0ETVHK" xlink:type="simple">sa</abbrev> – sensillum ampullaceum, <abbrev xmlns:xlink="http://www.w3.org/1999/xlink" xlink:title="sensilla basiconica" id="ABBRID0EXVHK" xlink:type="simple">sb</abbrev> – sensillum basiconicum, <abbrev xmlns:xlink="http://www.w3.org/1999/xlink" xlink:title="sensorium" id="ABBRID0E2VHK" xlink:type="simple">Se</abbrev> – sensorium, <abbrev xmlns:xlink="http://www.w3.org/1999/xlink" xlink:title="stemmata" id="ABBRID0E6VHK" xlink:type="simple">st</abbrev> – stemmata, setae: <italic><abbrev xmlns:xlink="http://www.w3.org/1999/xlink" xlink:title="anterolateral" id="ABBRID0EEWHK" xlink:type="simple">als</abbrev></italic> – anterolateral, <italic><abbrev xmlns:xlink="http://www.w3.org/1999/xlink" xlink:title="anteromedial" id="ABBRID0EJWHK" xlink:type="simple">ams</abbrev></italic> – anteromedial, <italic><abbrev xmlns:xlink="http://www.w3.org/1999/xlink" xlink:title="clypeal" id="ABBRID0EOWHK" xlink:type="simple">cls</abbrev></italic> – clypeal, <italic><abbrev xmlns:xlink="http://www.w3.org/1999/xlink" xlink:title="dorsal malar" id="ABBRID0ETWHK" xlink:type="simple">dms</abbrev></italic> – dorsal malar, <italic><abbrev xmlns:xlink="http://www.w3.org/1999/xlink" xlink:title="frontal" id="ABBRID0EYWHK" xlink:type="simple">fs</abbrev></italic> – frontal, <italic><abbrev xmlns:xlink="http://www.w3.org/1999/xlink" xlink:title="ligular" id="ABBRID0E4WHK" xlink:type="simple">ligs</abbrev></italic> – ligular, <italic><abbrev xmlns:xlink="http://www.w3.org/1999/xlink" xlink:title="labral" id="ABBRID0ECXHK" xlink:type="simple">lrs</abbrev></italic> – labral, <italic><abbrev xmlns:xlink="http://www.w3.org/1999/xlink" xlink:title="lateral epicranial" id="ABBRID0EHXHK" xlink:type="simple">ls</abbrev></italic> – lateral epicranial, <italic><abbrev xmlns:xlink="http://www.w3.org/1999/xlink" xlink:title="malar basiventral" id="ABBRID0EMXHK" xlink:type="simple">mbs</abbrev></italic> – malar basiventral, <italic><abbrev xmlns:xlink="http://www.w3.org/1999/xlink" xlink:title="mandibular" id="ABBRID0ERXHK" xlink:type="simple">mds</abbrev></italic> – mandibular, <italic><abbrev xmlns:xlink="http://www.w3.org/1999/xlink" xlink:title="median" id="ABBRID0EWXHK" xlink:type="simple">mes</abbrev></italic> – median, <italic><abbrev xmlns:xlink="http://www.w3.org/1999/xlink" xlink:title="maxillary palp" id="ABBRID0E2XHK" xlink:type="simple">mxps</abbrev></italic> – maxillary palp, <italic><abbrev xmlns:xlink="http://www.w3.org/1999/xlink" xlink:title="postepicranial" id="ABBRID0EAYHK" xlink:type="simple">pes</abbrev></italic> – postepicranial, <italic><abbrev xmlns:xlink="http://www.w3.org/1999/xlink" xlink:title="ventral" id="ABBRID0EFYHK" xlink:type="simple">ves</abbrev></italic> – ventral, <italic><abbrev xmlns:xlink="http://www.w3.org/1999/xlink" xlink:title="palpiferal" id="ABBRID0EKYHK" xlink:type="simple">pfs</abbrev></italic> – palpiferal, <italic><abbrev xmlns:xlink="http://www.w3.org/1999/xlink" xlink:title="postlabial" id="ABBRID0EPYHK" xlink:type="simple">pms</abbrev></italic> – postlabial, <italic><abbrev xmlns:xlink="http://www.w3.org/1999/xlink" xlink:title="prelabial" xlink:type="simple">prms</abbrev></italic> – prelabial, <italic><abbrev xmlns:xlink="http://www.w3.org/1999/xlink" xlink:title="stipal" id="ABBRID0E5YHK" xlink:type="simple">stps</abbrev></italic> – stipal, <italic><abbrev xmlns:xlink="http://www.w3.org/1999/xlink" xlink:title="ventral malar" id="ABBRID0EDZHK" xlink:type="simple">vms</abbrev></italic> – ventral malar.</p></caption><graphic xmlns:xlink="http://www.w3.org/1999/xlink" xlink:href="zookeys-939-087-g035.jpg" position="float" orientation="portrait" xlink:type="simple" id="oo_419889.jpg"><uri content-type="original_file" xlink:type="simple">https://binary.pensoft.net/fig/419889</uri></graphic></fig></tp:treatment-sec><tp:treatment-sec sec-type="description" id="SECID0EMZHK"><title>Description of pupa</title><p>(Figure <xref ref-type="fig" rid="F36">36A–C</xref>). <bold><italic>Measurements</italic></bold> (in mm). Head width: 0.36–0.43. Body width: 0.83–1.50. Body length: 2.46–3.66.</p><p><bold><italic>Body</italic></bold> elongated, slender, white. Rostrum slender, about five times as long as wide, reaching up to mesocoxae. Antennae slender and moderately elongated. Pronotum 1.1 times as wide as long. Urogomphi (<abbrev xmlns:xlink="http://www.w3.org/1999/xlink" xlink:title="Urogomphi" id="ABBRID0EA1HK" xlink:type="simple">ur</abbrev>) very short, conical, with sclerotised apex, reaching outline of the body, directed downward (Figure <xref ref-type="fig" rid="F36">36A, B</xref>).</p><p><bold><italic>Chaetotaxy</italic></bold> sparse, setae very short, equal in length. Head with one <italic><abbrev xmlns:xlink="http://www.w3.org/1999/xlink" xlink:title="orbital" id="ABBRID0EQ1HK" xlink:type="simple">os</abbrev></italic>. Rostrum with one <italic><abbrev xmlns:xlink="http://www.w3.org/1999/xlink" xlink:title="rostrum" id="ABBRID0EV1HK" xlink:type="simple">rs</abbrev></italic> placed medially. Setae on head and rostrum straight, as long as those on prothorax (Figure <xref ref-type="fig" rid="F36">36A</xref>). Pronotum with one <italic><abbrev xmlns:xlink="http://www.w3.org/1999/xlink" xlink:title="dorsal" id="ABBRID0E51HK" xlink:type="simple">ds</abbrev></italic>, one <italic>sls</italic> and three <italic>pls.</italic> Dorsal parts of meso- and metathorax with three setae placed medially. Abdominal segments I–VIII with one seta laterally, two very short setae ventrally and three setae dorsally, placed along posterior margin. Abdominal segment IX with two micro-setae ventrally. (Figure <xref ref-type="fig" rid="F36">36B</xref>).</p><fig id="F36" position="float" orientation="portrait"><object-id xmlns:xlink="http://www.w3.org/1999/xlink" content-type="doi" xlink:type="simple">10.3897/zookeys.939.50612.figure36</object-id><object-id xmlns:xlink="http://www.w3.org/1999/xlink" content-type="arpha" xlink:type="simple">DA8103E4-F255-5931-9B0E-F12988EF1A16</object-id><label>Figure 36.</label><caption><p><italic><tp:taxon-name><tp:taxon-name-part taxon-name-part-type="genus" reg="Mecinus">Mecinus</tp:taxon-name-part> <tp:taxon-name-part taxon-name-part-type="species" reg="peterharrisi">peterharrisi</tp:taxon-name-part></tp:taxon-name></italic> pupa habitus and chaetotaxy <bold>A</bold> ventral view <bold>B</bold> lateral view <bold>C</bold> dorsal view. Abbreviations: Th. I–III – number of thoracic segments, Abd. I–IX – number of abdominal segments, <abbrev xmlns:xlink="http://www.w3.org/1999/xlink" xlink:title="Urogomphi" id="ABBRID0ED3HK" xlink:type="simple">ur</abbrev> – urogomphi, setae: <italic><abbrev xmlns:xlink="http://www.w3.org/1999/xlink" xlink:title="alar" id="ABBRID0EI3HK" xlink:type="simple">as</abbrev></italic> – apical, <italic>d</italic> – dorsal, <italic><abbrev xmlns:xlink="http://www.w3.org/1999/xlink" xlink:title="dorsal" id="ABBRID0EP3HK" xlink:type="simple">ds</abbrev></italic> – discal, <italic><abbrev xmlns:xlink="http://www.w3.org/1999/xlink" xlink:title="femoral" id="ABBRID0EU3HK" xlink:type="simple">fes</abbrev></italic> – femoral, <italic>l</italic> – lateral, <italic><abbrev xmlns:xlink="http://www.w3.org/1999/xlink" xlink:title="orbital" id="ABBRID0E23HK" xlink:type="simple">os</abbrev></italic> – orbital, <italic><abbrev xmlns:xlink="http://www.w3.org/1999/xlink" xlink:title="posterolateral" id="ABBRID0EA4HK" xlink:type="simple">pls</abbrev></italic> – posterolateral, <italic><abbrev xmlns:xlink="http://www.w3.org/1999/xlink" xlink:title="rostrum" id="ABBRID0EF4HK" xlink:type="simple">rs</abbrev></italic> – rostral, <italic>sls</italic> – superlateral.</p></caption><graphic xmlns:xlink="http://www.w3.org/1999/xlink" xlink:href="zookeys-939-087-g036.jpg" position="float" orientation="portrait" xlink:type="simple" id="oo_419890.jpg"><uri content-type="original_file" xlink:type="simple">https://binary.pensoft.net/fig/419890</uri></graphic></fig></tp:treatment-sec><tp:treatment-sec sec-type="notes" id="SECID0EQ4HK"><title>Biological notes.</title><p>This species is known only from the southwest region of North Macedonia and northwestern part of Greece following the distribution of <italic><tp:taxon-name><tp:taxon-name-part taxon-name-part-type="genus" reg="Linaria">Linaria</tp:taxon-name-part> <tp:taxon-name-part taxon-name-part-type="species" reg="dalmatica">dalmatica</tp:taxon-name-part> <tp:taxon-name-part taxon-name-part-type="subspecies" reg="macedonica">macedonica</tp:taxon-name-part></tp:taxon-name></italic> (Griseb.) D.A. Sutton, as well as from sparse populations of <italic><tp:taxon-name><tp:taxon-name-part taxon-name-part-type="genus" reg="Linaria">L.</tp:taxon-name-part> <tp:taxon-name-part taxon-name-part-type="species" reg="dalmatica">dalmatica</tp:taxon-name-part> <tp:taxon-name-part taxon-name-part-type="subspecies" reg="dalmatica">dalmatica</tp:taxon-name-part></tp:taxon-name></italic> (L.) Mill. present at the Montenegrin Sea coast in the vicinity of Kotor Bay (<xref ref-type="bibr" rid="B48">Toševski et al. 2014</xref>). Adults appear in the field at the beginning of March and aggregate on young growing shoots, causing significant damage to the shoot points and apical leaves. Like <italic><tp:taxon-name><tp:taxon-name-part taxon-name-part-type="genus" reg="Mecinus">M.</tp:taxon-name-part> <tp:taxon-name-part taxon-name-part-type="species" reg="laeviceps">laeviceps</tp:taxon-name-part></tp:taxon-name></italic>, the larvae develop within short larval tunnels, and the newly emerged adults remain and feed in the pupal chamber until mid-August. Adults overwinter in the soil close to the host plant.</p></tp:treatment-sec><tp:treatment-sec sec-type="remarks" id="SECID0ED6HK"><title>Remarks and comparative notes.</title><p>This species, found only in the Balkans (Macedonia, Greece, Montenegro) as above reported, is very similar to <italic><tp:taxon-name><tp:taxon-name-part taxon-name-part-type="genus" reg="Mecinus">M.</tp:taxon-name-part> <tp:taxon-name-part taxon-name-part-type="species" reg="laeviceps">laeviceps</tp:taxon-name-part></tp:taxon-name></italic>, from which it differs by the body being more robust and usually longer, the integument of the pronotum more distinctly bluish, and the penis with longer tip. Moreover, the vestiture is usually formed by slightly broader scales and is therefore generally more distinct. As reported in the remarks on <italic><tp:taxon-name><tp:taxon-name-part taxon-name-part-type="genus" reg="Mecinus">M.</tp:taxon-name-part> <tp:taxon-name-part taxon-name-part-type="species" reg="heydenii">heydenii</tp:taxon-name-part></tp:taxon-name></italic> and in the keys, the study of the immatures has revealed other interesting differences between these three species that are very useful for their separation.</p></tp:treatment-sec><ref-list><ref id="B48"><mixed-citation xmlns:xlink="http://www.w3.org/1999/xlink" xlink:type="simple"><person-group><name name-style="western"><surname>Toševski</surname><given-names>I</given-names></name><name name-style="western"><surname>Caldara</surname><given-names>R</given-names></name><name name-style="western"><surname>Jović</surname><given-names>J</given-names></name><name name-style="western"><surname>Baviera</surname><given-names>C</given-names></name><name name-style="western"><surname>Hernández-Vera</surname><given-names>G</given-names></name><name name-style="western"><surname>Gassmann</surname><given-names>A</given-names></name><name name-style="western"><surname>Emerson</surname><given-names>BC</given-names></name></person-group> (<year>2014</year>) <article-title>Revision of <italic><tp:taxon-name><tp:taxon-name-part taxon-name-part-type="genus">Mecinus</tp:taxon-name-part> <tp:taxon-name-part taxon-name-part-type="species">heydenii</tp:taxon-name-part></tp:taxon-name></italic> species complex (<tp:taxon-name><tp:taxon-name-part taxon-name-part-type="family">Curculionidae</tp:taxon-name-part></tp:taxon-name>): integrative taxonomy reveals multiple species exhibiting host specialization.</article-title><source>Zoologica Scripta</source><volume>43</volume>: <fpage>34</fpage>–<lpage>51</lpage>. <ext-link xlink:type="simple" ext-link-type="doi" xlink:href="10.1111/zsc.12037">https://doi.org/10.1111/zsc.12037</ext-link></mixed-citation></ref></ref-list></tp:taxon-treatment>
